# Supplementary material for: The origin and evolution of IncF33 plasmids based on large-scale data sets
Source: mSystems. 2023 Sep 26;8(5):e00508-23. doi: 10.1128/msystems.00508-23 (PMC10654068; doi:10.1128/msystems.00508-23)
Supplement: Supplemental tables — Tables S1 to S3. [file msystems.00508-23-s0006.xlsx]

## Sheet: Tables S1
Tables S1. Information on 863 strains positive for IncF33 plasmid replicons
Strain GenBank accession number	Organism	MLST	Isolation_source	Host	Country	Collection date
GCA_015277955.1	Klebsiella pneumoniae	1	wild yak feces	wild yak	China:Baoding	2019/11/18
GCA_015277915.1	Klebsiella pneumoniae	1	White-lipped Deer	Deer	China:Baoding	2019/7/26
GCA_000460335.1	Escherichia coli	10	urine	Homo sapiens	Sweden	1995
GCA_012212385.1	Escherichia coli	10	Chicken, (Avian)	Chicken	USA: PA	2000
GCA_016108145.1	Escherichia coli	10	Unknown	Chicken	France	2013
GCA_017786345.1	Escherichia coli	10	Unknown	Unknown	Italy	2014
GCA_017786425.1	Escherichia coli	10	Unknown	Unknown	Estonia	2014
GCA_018390125.1	Escherichia coli	10	Unknown	Chicken	Denmark	2015
GCA_018559765.1	Escherichia coli	10	Unknown	Chicken	Denmark	2015
GCA_018560685.1	Escherichia coli	10	Unknown	Chicken	Denmark	2015
GCA_018560805.1	Escherichia coli	10	Unknown	Chicken	Denmark	2015
GCA_014733095.1	Escherichia coli	10	liver	Unknown	Denmark	2016
GCA_014521835.1	Escherichia coli	10	Unknown	Environment	USA: KS	2018
GCA_014904075.2	Escherichia coli	10	pig farm	pig	China	2018
GCA_013025265.1	Escherichia coli	10	Unknown	Unknown	Unknown	Unknown
GCA_019366115.1	Escherichia coli	10	Unknown	swine	China: Hebei	Unknown
GCA_019366165.1	Escherichia coli	10	Unknown	swine	China: Hebei	Unknown
GCA_019366585.1	Escherichia coli	10	Unknown	swine	China: Guizhou	Unknown
GCA_019368165.1	Escherichia coli	10	Unknown	swine	China: Henan	Unknown
GCA_019368345.1	Escherichia coli	10	Unknown	swine	China: Henan	Unknown
GCA_019368485.1	Escherichia coli	10	Unknown	swine	China: Henan	Unknown
GCA_019369315.1	Escherichia coli	10	Unknown	swine	China: Chongqing	Unknown
GCA_019370035.1	Escherichia coli	10	Unknown	swine	China: Anhui	Unknown
GCA_019372905.1	Escherichia coli	10	Unknown	swine	China: Henan	Unknown
GCA_012246865.1	Escherichia coli	10	Feces-Chicken (Gallus gallus)	Chicken	USA: CO	1979/10/22
GCA_002517365.1	Escherichia coli	10	food sample - food, chicken	Food	Mexico	2002/6/20
GCA_017117565.1	Escherichia coli	10	stool	Homo sapiens	China: Henan	2011/11/17
GCA_012831415.1	Escherichia coli	10	Whole Chicken Breast	Food	USA: CO	2013/7/18
GCA_012833115.1	Escherichia coli	10	Whole Chicken Breast	Food	USA: CO	2013/7/22
GCA_013080125.1	Escherichia coli	10	feces Young Chicken,Gallus gallus	Chicken	USA: GA	2014/1/27
GCA_017785215.1	Escherichia coli	10	Unknown	Chicken	Estonia	2014/4/16
GCA_013067985.1	Escherichia coli	10	Chicken House 1 Litter Back	Environment	USA: TN	2014/8/18
GCA_002154095.1	Escherichia coli	10	Sewage	Environment	China: Sichuan, Chengdu	2015/11
GCA_009394465.1	Escherichia coli	10	fecal sample	pig	China:Shandong	2015/7
GCA_001894225.1	Escherichia coli	10	cloaca swabs from commercial farm	Chicken	China: Shandong	2015/8
GCA_001894685.1	Escherichia coli	10	cloaca swabs from commercial farm	Chicken	China: Shandong	2015/8
GCA_017676705.1	Escherichia coli	10	Unknown	Food	China: Leshan	2016/10
GCA_017675785.1	Escherichia coli	10	Children	Homo sapiens	China: Shijiazhuang	2016/8
GCA_013038825.1	Escherichia coli	10	Pig anus swab	swine	China: Jilin	2016/9
GCA_013038905.1	Escherichia coli	10	Pig anus swab	swine	China: Jilin	2016/9
GCA_013072965.1	Escherichia coli	10	drinking water	Environment	China: Guangzhou	2018/4
GCA_013073425.1	Escherichia coli	10	fecal sample	Chicken	China: Guangzhou	2018/4
GCA_902825885.1	Escherichia coli	10	feces	Chicken	Ecuador	2018/8/14
GCA_902826765.1	Escherichia coli	10	feces	Homo sapiens	Ecuador	2018/8/28
GCA_902826785.1	Escherichia coli	10	feces	Homo sapiens	Ecuador	2018/8/28
GCA_902826805.1	Escherichia coli	10	feces	Homo sapiens	Ecuador	2018/8/28
GCA_902827635.1	Escherichia coli	10	feces	Chicken	Ecuador	2018/9/11
GCA_902828985.1	Escherichia coli	10	feces	Chicken	Ecuador	2018/9/11
GCA_017741235.1	Escherichia coli	10	chicken breasts	Food	USA: TX	2020/10
GCA_019736095.1	Escherichia coli	10	Unknown	Chicken	USA: HI	2021/3
GCA_010423065.1	Salmonella enterica	11	Unknown	Chicken	USA	2005
GCA_002242565.1	Salmonella enterica	11	Unknown	Homo sapiens	China: Shanghai	2011
GCA_004323915.1	Salmonella enterica	11	feces	Unknown	China: Shanghai	2012
GCA_010381645.1	Salmonella enterica	11	feces	Homo sapiens	Australia	2013
GCA_011122765.1	Salmonella enterica	11	feces	Homo sapiens	Australia	2013
GCA_016427375.1	Salmonella enterica	11	Chicken from supermarket	Environment	China: Shenzhen	2013
GCA_016427405.1	Salmonella enterica	11	Chicken from supermarket	Environment	China: Shenzhen	2013
GCA_013221185.1	Salmonella enterica	11	feces	Homo sapiens	Australia: NSW	2016
GCA_013221375.1	Salmonella enterica	11	feces	Homo sapiens	Australia: NSW	2016
GCA_016407015.1	Salmonella enterica	11	Pork from supermarket	Environment	China: Shenzhen	2016
GCA_016752755.1	Klebsiella pneumoniae	11	sputum	Homo sapiens	China	2016
GCA_016753995.1	Klebsiella pneumoniae	11	pus	Homo sapiens	China	2016
GCA_014119445.1	Salmonella enterica	11	patient	Homo sapiens	China: Guangdong, Zhongshan	2017
GCA_014119485.1	Salmonella enterica	11	patient	Homo sapiens	China: Guangdong, Jiangmen	2017
GCA_018324785.1	Escherichia coli	11	Unknown	Homo sapiens	Unknown	2017
GCA_018326045.1	Escherichia coli	11	Unknown	Homo sapiens	Unknown	2017
GCA_014119125.1	Salmonella enterica	11	patient	Homo sapiens	China: Guangdong, Yangjiang	2018
GCA_014119325.1	Salmonella enterica	11	patient	Homo sapiens	China: Guangdong, Yangjiang	2018
GCA_014119585.1	Salmonella enterica	11	patient	Homo sapiens	China: Guangdong, Zhongshan	2018
GCA_018271605.1	Klebsiella pneumoniae	11	urine	Homo sapiens	China	2018
GCA_006067075.1	Salmonella enterica	11	Unknown	Unknown	USA	Unknown
GCA_016224645.1	Salmonella enterica	11	Unknown	Unknown	USA	Unknown
GCA_006903745.1	Salmonella enterica	11	Unknown	Unknown	USA	Unknown
GCA_008379305.1	Salmonella enterica	11	Unknown	Unknown	USA	Unknown
GCA_902650405.1	Klebsiella pneumoniae	11	blood	Homo sapiens	Unknown	Unknown
GCA_002610945.1	Klebsiella pneumoniae	11	urine	Unknown	China	2011/11/19
GCA_002751325.1	Klebsiella pneumoniae	11	urine	Unknown	China	2011/11/19
GCA_012050905.1	Salmonella enterica	11	Diarrheal patient	Homo sapiens	China:Shanghai	2012/9/15
GCA_012050385.1	Salmonella enterica	11	Diarrheal patient	Homo sapiens	China:Shanghai	2013/6/19
GCA_012050525.1	Salmonella enterica	11	Diarrheal patient	Homo sapiens	China:Shanghai	2013/7/10
GCA_006517055.1	Salmonella enterica	11	feces	Homo sapiens	China:Shanghai	2013/8/1
GCA_012049805.1	Salmonella enterica	11	Chicken product	Chicken	China:Shanghai	2013/8/5
GCA_012050205.1	Salmonella enterica	11	Diarrheal patient	Homo sapiens	China:Shanghai	2013/9/29
GCA_009724475.1	Klebsiella pneumoniae	11	blood	Homo sapiens	China: Zhejiang	2015
GCA_014285365.1	Klebsiella pneumoniae	11	Unknown	Homo sapiens	China: Beijing	2016/1/19
GCA_007140465.1	Salmonella enterica	11	Unknown	Homo sapiens	UK	2016/10
GCA_009313435.1	Salmonella enterica	11	stool	Unknown	USA	2016/5
GCA_018760285.1	Salmonella enterica	11	Unknown	Homo sapiens	China: Shanghai	2016/6/1
GCA_018760405.1	Salmonella enterica	11	Unknown	Homo sapiens	China: Shanghai	2016/6/12
GCA_018760345.1	Salmonella enterica	11	Unknown	Homo sapiens	China: Shanghai	2016/6/17
GCA_018760525.1	Salmonella enterica	11	Unknown	Homo sapiens	China: Shanghai	2016/6/5
GCA_002265605.1	Klebsiella pneumoniae	11	Ascites sample	Homo sapiens	Unknown	2016/9
GCA_016915125.1	Salmonella enterica	11	Unknown	Chicken	Unknown	2017/1/1
GCA_016910015.1	Salmonella enterica	11	Unknown	Chicken	Unknown	2017/5/1
GCA_018388565.1	Salmonella enterica	11	Human faeces	Homo sapiens	China:Shanghai	2017/5/19
GCA_014490865.1	Salmonella enterica	11	blood	Homo sapiens	China: Hangzhou	2018/10/30
GCA_014490875.1	Salmonella enterica	11	blood	Homo sapiens	China: Hangzhou	2018/10/30
GCA_014490975.1	Salmonella enterica	11	blood	Homo sapiens	China: Hangzhou	2018/10/30
GCA_014491015.1	Salmonella enterica	11	blood	Homo sapiens	China: Hangzhou	2018/10/30
GCA_014493475.1	Salmonella enterica	11	blood	Homo sapiens	China: Hangzhou	2018/10/30
GCA_019052235.1	Klebsiella pneumoniae	11	sputum	Homo sapiens	China: Xuzhou	2018/12/4
GCA_018139875.1	Salmonella enterica	11	Whole chicken	Chicken	China: NanChang	2018/7
GCA_019051225.1	Klebsiella pneumoniae	11	sputum	Homo sapiens	China: Xuzhou	2019/3/29
GCA_019051495.1	Klebsiella pneumoniae	11	sputum	Homo sapiens	China: Xuzhou	2019/4/13
GCA_019050765.1	Klebsiella pneumoniae	11	sputum	Homo sapiens	China: Xuzhou	2019/4/14
GCA_019050475.1	Klebsiella pneumoniae	11	sputum	Homo sapiens	China: Xuzhou	2019/5/7
GCA_018140715.1	Klebsiella pneumoniae	11	urine	Unknown	China: Chengdu, Sichuan	2020/6
GCA_018682495.1	Klebsiella pneumoniae	11	Infected pancreatic necrosis	Homo sapiens	China: Nanjing	2020/8/11
GCA_018682405.1	Klebsiella pneumoniae	11	Infected pancreatic necrosis	Homo sapiens	China: Nanjing	2020/8/19
GCA_017034215.1	Escherichia coli	13	chicken breast	Food	USA: CA	2020/2
GCA_007069305.1	Salmonella enterica	15	Tissue or/and biological fluid	Unknown	Barbados	2017
GCA_004190865.1	Salmonella enterica	15	Unknown	Homo sapiens	United Kingdom: United Kingdom	2017/6
GCA_019004805.1	Salmonella enterica	15	Unknown	food	United Kingdom: United Kingdom	2021/6
GCA_011219095.1	Salmonella enterica	19	Unknown	Unknown	USA	Unknown
GCA_011237195.1	Salmonella enterica	19	Unknown	Unknown	USA	Unknown
GCA_013766945.1	Salmonella enterica	19	Unknown	Unknown	USA	Unknown
GCA_015120055.1	Salmonella enterica	19	Unknown	Unknown	USA	Unknown
GCA_015854765.1	Salmonella enterica	19	Unknown	Unknown	USA	Unknown
GCA_015903025.1	Salmonella enterica	19	Unknown	Unknown	USA	Unknown
GCA_018957875.1	Salmonella enterica	19	Unknown	Unknown	USA: SC	Unknown
GCA_019226465.1	Salmonella enterica	19	Unknown	Unknown	USA	Unknown
GCA_006649905.1	Salmonella enterica	19	Unknown	Unknown	USA	Unknown
GCA_006815865.1	Salmonella enterica	19	Unknown	Unknown	USA	Unknown
GCA_007081985.1	Salmonella enterica	19	Unknown	Unknown	USA	Unknown
GCA_007562985.1	Salmonella enterica	19	Unknown	Unknown	USA	Unknown
GCA_014591075.1	Salmonella enterica	19	stool	Homo sapiens	USA: MD	2015/7/17
GCA_011427185.1	Salmonella enterica	19	stool	Unknown	USA	2017/1
GCA_013371705.1	Citrobacter freundii	19	urine	Homo sapiens	China:guangzhou	2018/9/14
GCA_007698705.1	Salmonella enterica	19	Product-Rinse-Other Poultry	Unknown	USA: SC	2019
GCA_011829595.1	Escherichia coli	21	Unknown	Unknown	USA	Unknown
GCA_011871865.1	Escherichia coli	21	Unknown	Unknown	USA	Unknown
GCA_011925585.1	Escherichia coli	21	Unknown	Unknown	USA	Unknown
GCA_009898525.1	Escherichia coli	23	Unknown	Avian	China	2014
GCA_016990895.1	Escherichia coli	23	urine	Homo sapiens	Brazil: Londrina	2016
GCA_012609335.1	Escherichia coli	23	Chicken Wings	Food	USA: KS	2019
GCA_017047115.1	Escherichia coli	23	Unknown	Unknown	Unknown	Unknown
GCA_019366535.1	Escherichia coli	23	Unknown	swine	China: Hebei	Unknown
GCA_012297765.1	Escherichia coli	23	rectal swab	Homo sapiens	Singapore	2017/2/15
GCA_017781665.1	Escherichia coli	23	Unknown	poultry	China	2017/2018
GCA_017784565.1	Escherichia coli	23	Unknown	poultry	China	2017/2018
GCA_018862555.1	Escherichia coli	23	Unknown	duck	China: Jiangsu	2019/1/18
GCA_018862735.1	Escherichia coli	23	Unknown	duck	China: Jiangsu	2019/1/18
GCA_018862305.1	Escherichia coli	23	Unknown	duck	China: Guangxi	2019/9/4
GCA_009621715.1	Salmonella enterica	28	Unknown	animal	Germany	2011
GCA_019366105.1	Escherichia coli	29	Unknown	swine	China: Hebei	Unknown
GCA_015287525.1	Escherichia coli	34	Unknown	Chicken	USA: IA	2007
GCA_018272665.1	Salmonella enterica	34	feces	Homo sapiens	China: Zhongshan	2014
GCA_017573515.1	Salmonella enterica	34	feces	Homo sapiens	China: Jiangsu	2015
GCA_018273425.1	Salmonella enterica	34	feces	Homo sapiens	China: Dongguan	2016
GCA_014286695.1	Klebsiella pneumoniae	35	Unknown	Homo sapiens	China: Beijing	2009/10/6
GCA_014526105.1	Klebsiella pneumoniae	37	Unknown	Chicken	China: Shandong	2017
GCA_014526265.2	Klebsiella pneumoniae	37	Unknown	Chicken	China: Shandong	2017
GCA_004127775.1	Klebsiella pneumoniae	37	cloaca swabs from commercial farm	Chicken	China: Shandong	2014/11
GCA_013071545.1	Escherichia coli	38	chicken meat	Food	Brazil	2016
GCA_017674345.1	Escherichia coli	38	urine	Homo sapiens	Australia	2018
GCA_016990655.1	Escherichia coli	38	chicken carcass	Chicken	Brazil: Londrina	2019
GCA_017117235.1	Escherichia coli	40	stool	Homo sapiens	China: Henan	2011/8/23
GCA_016990515.1	Escherichia coli	43	chicken carcass	Chicken	Brazil: Londrina	2019
GCA_019369595.1	Escherichia coli	43	Unknown	swine	China: Beijing	Unknown
GCA_019366325.1	Escherichia coli	46	Unknown	swine	China: Hebei	Unknown
GCA_019374935.1	Escherichia coli	46	Unknown	swine	China: Hebei	Unknown
GCA_019375445.1	Escherichia coli	46	Unknown	swine	China: Hebei	Unknown
GCA_013039345.1	Escherichia coli	46	Patient Abdominal fluid	Homo sapiens	China: Shanghai	2013/4/8
GCA_013424785.1	Escherichia coli	48	gut	Chicken	Peru: Lima	2018
GCA_013520435.1	Escherichia coli	48	stool	Homo sapiens	Peru: Lima	2018
GCA_019198795.1	Escherichia coli	48	Animal-Chicken-Young Chicken (cecal)	Chicken	USA: MO	2021
GCA_019198895.1	Escherichia coli	48	Animal-Chicken-Young Chicken (cecal)	Chicken	USA: MO	2021
GCA_014527805.1	Escherichia coli	48	pig fecal swab	Pig	China: Ningxia	Unknown
GCA_014527835.1	Escherichia coli	48	pig fecal swab	Pig	China: Ningxia	Unknown
GCA_014527845.1	Escherichia coli	48	pig fecal swab	Pig	China: Ningxia	Unknown
GCA_014527975.1	Escherichia coli	48	chicken cloacal swab	Chicken	China: Shaanxi	Unknown
GCA_014528625.1	Escherichia coli	48	pig fecal swab	Pig	China: Shaanxi	Unknown
GCA_014528785.1	Escherichia coli	48	pig fecal swab	Pig	China: Shaanxi	Unknown
GCA_014528905.1	Escherichia coli	48	chicken cloacal swab	Chicken	China: Shaanxi	Unknown
GCA_014528945.1	Escherichia coli	48	pig fecal swab	Pig	China: Shaanxi	Unknown
GCA_014529025.1	Escherichia coli	48	pig fecal swab	Pig	China: Shaanxi	Unknown
GCA_014529055.1	Escherichia coli	48	pig fecal swab	Pig	China: Shaanxi	Unknown
GCA_019023045.1	Escherichia coli	48	feces	Unknown	Unknown	Unknown
GCA_019023165.1	Escherichia coli	48	feces	Unknown	Unknown	Unknown
GCA_019366595.1	Escherichia coli	48	Unknown	swine	China: Guizhou	Unknown
GCA_019367845.1	Escherichia coli	48	Unknown	swine	China: Henan	Unknown
GCA_019367895.1	Escherichia coli	48	Unknown	swine	China: Henan	Unknown
GCA_019368025.1	Escherichia coli	48	Unknown	swine	China: Henan	Unknown
GCA_019369645.1	Escherichia coli	48	Unknown	swine	China: Beijing	Unknown
GCA_007096325.1	Salmonella enterica	48	stool	Homo sapiens	Taiwan	2015
GCA_001893245.1	Escherichia coli	48	from chicken commercial farm	fly	China: Shandong	2015/5
GCA_009393835.1	Escherichia coli	48	fecal sample	pig	China:Shandong	2015/7
GCA_016092025.1	Escherichia coli	48	feces	pig	China: Qinyuan City, Guangdong Province	2018/11/2
GCA_902825565.1	Escherichia coli	48	feces	Dog	Ecuador	2018/8/7
GCA_902827975.1	Escherichia coli	48	feces	Homo sapiens	Ecuador	2018/9/18
GCA_902828505.1	Escherichia coli	48	feces	Dog	Ecuador	2018/9/25
GCA_018862235.1	Escherichia coli	48	Unknown	duck	China: Guangxi	2019/9/6
GCA_019753525.1	Escherichia coli	48	intestinal contents from a porcine	Pig	China: Yangzhou	2020/9
GCA_019753595.1	Escherichia coli	48	intestinal contents from a porcine	Pig	China: Yangzhou	2020/9
GCA_019753635.1	Escherichia coli	48	intestinal contents from a porcine	Pig	China: Yangzhou	2020/9
GCA_019753645.1	Escherichia coli	48	intestinal contents from a porcine	Pig	China: Yangzhou	2020/9
GCA_019753695.1	Escherichia coli	48	intestinal contents from a porcine	Pig	China: Yangzhou	2020/9
GCA_019753705.1	Escherichia coli	48	intestinal contents from a porcine	Pig	China: Yangzhou	2020/9
GCA_019753735.1	Escherichia coli	48	intestinal contents from a porcine	Pig	China: Yangzhou	2020/9
GCA_019753755.1	Escherichia coli	48	intestinal contents from a porcine	Pig	China: Yangzhou	2020/9
GCA_019753835.1	Escherichia coli	48	intestinal contents from a porcine	Pig	China: Yangzhou	2020/9
GCA_019753845.1	Escherichia coli	48	intestinal contents from a porcine	Pig	China: Yangzhou	2020/9
GCA_001615955.1	Escherichia coli	58	rectum	Pig	China: Jiangsu	2012
GCA_014736835.1	Escherichia coli	58	Chicken Whole - cut in lab	Environment	USA: KS	2019
GCA_019365125.1	Escherichia coli	58	Unknown	swine	China: Hunan	Unknown
GCA_002968935.1	Escherichia coli	58	stool	pig	Hong Kong	2013/3
GCA_902828535.1	Escherichia coli	58	feces	Dog	Ecuador	2018/10/9
GCA_902828545.1	Escherichia coli	58	feces	Dog	Ecuador	2018/10/9
GCA_902828625.1	Escherichia coli	58	feces	Dog	Ecuador	2018/10/9
GCA_902827625.1	Escherichia coli	58	feces	Dog	Ecuador	2018/9/11
GCA_902827645.1	Escherichia coli	58	feces	Chicken	Ecuador	2018/9/11
GCA_902827735.1	Escherichia coli	58	feces	Dog	Ecuador	2018/9/11
GCA_902827825.1	Escherichia coli	58	feces	Homo sapiens	Ecuador	2018/9/18
GCA_902827835.1	Escherichia coli	58	feces	Homo sapiens	Ecuador	2018/9/18
GCA_902845145.1	Escherichia coli	68	Host-associated strain	Unknown	Unknown	Unknown
GCA_902846225.1	Escherichia coli	68	Host-associated strain	Unknown	Unknown	Unknown
GCA_902847275.1	Escherichia coli	68	Host-associated strain	Unknown	Unknown	Unknown
GCA_902848085.1	Escherichia coli	68	Host-associated strain	Unknown	Unknown	Unknown
GCA_902849865.1	Escherichia coli	68	Host-associated strain	Unknown	Unknown	Unknown
GCA_019373305.1	Escherichia coli	69	Unknown	swine	China: Henan	Unknown
GCA_012063465.1	Escherichia coli	70	Imported beef meat	Food	South Korea	2018/3
GCA_019364815.1	Escherichia coli	75	Unknown	swine	China: Jiangxi	Unknown
GCA_016616525.1	Enterobacter hormaechei	78	blood	Unknown	Unknown	Unknown
GCA_902828235.1	Escherichia coli	90	feces	Chicken	Ecuador	2018/9/18
GCA_902828325.1	Escherichia coli	90	feces	Chicken	Ecuador	2018/9/18
GCA_017594465.1	Escherichia coli	93	Unknown	Chicken	Lebanon	2018
GCA_017594495.1	Escherichia coli	93	Unknown	Chicken	Lebanon	2018
GCA_018021335.1	Escherichia coli	93	chicken carcass	Chicken	Brazil: Londrina	2019
GCA_007826915.1	Escherichia coli	93	retailed food	Food	China:Shandong	2014/6
GCA_012063105.1	Escherichia coli	93	Chicken meat	Food	South Korea	2017/4
GCA_012063025.1	Escherichia coli	93	Chicken meat	Food	South Korea	2017/5
GCA_001616215.1	Escherichia coli	100	rectum	Pig	China: Jiangsu	2012
GCA_019660615.1	Escherichia coli	101	swab	Homo sapiens	China	2014
GCA_002787935.1	Escherichia coli	101	Peritoneal fluid	Homo sapiens	South Korea: Incheon	2015
GCA_019038315.1	Escherichia coli	101	hospital sewage	Environment	China	2019
GCA_019049795.1	Escherichia coli	101	hospital sewage	Environment	China	2019
GCA_019364805.1	Escherichia coli	101	Unknown	swine	China: Jiangxi	Unknown
GCA_019366245.1	Escherichia coli	101	Unknown	swine	China: Hebei	Unknown
GCA_019366295.1	Escherichia coli	101	Unknown	swine	China: Hebei	Unknown
GCA_019367805.1	Escherichia coli	101	Unknown	swine	China: Henan	Unknown
GCA_019367965.1	Escherichia coli	101	Unknown	swine	China: Henan	Unknown
GCA_019367975.1	Escherichia coli	101	Unknown	swine	China: Henan	Unknown
GCA_019369485.1	Escherichia coli	101	Unknown	swine	China: Chongqing	Unknown
GCA_019369545.1	Escherichia coli	101	Unknown	swine	China: Chongqing	Unknown
GCA_019369965.1	Escherichia coli	101	Unknown	swine	China: Anhui	Unknown
GCA_019372025.1	Escherichia coli	101	Unknown	swine	China: Sichuan	Unknown
GCA_019375175.1	Escherichia coli	101	Unknown	swine	China: Sichuan	Unknown
GCA_019375185.1	Escherichia coli	101	Unknown	swine	China: Sichuan	Unknown
GCA_019375195.1	Escherichia coli	101	Unknown	swine	China: Sichuan	Unknown
GCA_001891215.1	Escherichia coli	101	cloaca swabs from commercial farm	Chicken	China: Shandong	2014/11
GCA_001891225.1	Escherichia coli	101	cloaca swabs from commercial farm	Chicken	China: Shandong	2014/11
GCA_001891235.1	Escherichia coli	101	cloaca swabs from commercial farm	Chicken	China: Shandong	2014/11
GCA_001891285.1	Escherichia coli	101	cloaca swabs from commercial farm	Chicken	China: Shandong	2014/11
GCA_001892215.1	Escherichia coli	101	cloaca swabs from commercial farm	Chicken	China: Shandong	2014/11
GCA_001892245.1	Escherichia coli	101	cloaca swabs from commercial farm	Chicken	China: Shandong	2014/11
GCA_001892255.1	Escherichia coli	101	cloaca swabs from commercial farm	Chicken	China: Shandong	2014/11
GCA_001892425.1	Escherichia coli	101	cloaca swabs from commercial farm	Chicken	China: Shandong	2015/2
GCA_001894495.1	Escherichia coli	101	sewage from slaughterhouse	Environment	China: Shandong	2015/2
GCA_001892605.1	Escherichia coli	101	cloaca swabs from commercial farm	Chicken	China: Shandong	2015/5
GCA_001894155.1	Escherichia coli	101	faeces swabs of swallow from chicken	Chicken	China: Shandong	2015/5
GCA_002164915.1	Escherichia coli	101	Unknown	Homo sapiens	China: Sichuan	2017/1
GCA_014854635.1	Escherichia coli	101	river water	Environment	New Zealand: Christchurch	2020/1/28
GCA_013071245.1	Escherichia coli	117	chicken meat	Food	Brazil	2016
GCA_016991475.1	Escherichia coli	117	urine	Homo sapiens	Brazil: Londrina	2018
GCA_016990075.1	Escherichia coli	117	chicken carcass	Chicken	Brazil: Londrina	2019
GCA_016990495.1	Escherichia coli	117	Pork meat	Food	Brazil: Londrina	2019
GCA_017045055.1	Escherichia coli	117	Unknown	Unknown	Unknown	Unknown
GCA_017046515.1	Escherichia coli	117	Unknown	Unknown	Unknown	Unknown
GCA_019374815.1	Escherichia coli	117	Unknown	swine	China: Hubei	Unknown
GCA_013039785.1	Escherichia coli	117	Patient blood	Homo sapiens	China: Beijing	2013/1/7
GCA_002951655.1	Escherichia coli	117	stool	pig	Hong Kong	2013/4
GCA_013039285.1	Escherichia coli	117	Patient Blood	Homo sapiens	China: Beijing	2013/4/7
GCA_017787225.1	Escherichia coli	117	Unknown	poultry	China	2017/2018
GCA_002490265.1	Escherichia coli	117	stools	Homo sapiens	Brazil: Praia Grande	2017/4/10
GCA_902828675.1	Escherichia coli	117	feces	Homo sapiens	Ecuador	2018/10/16
GCA_902828755.1	Escherichia coli	117	feces	Homo sapiens	Ecuador	2018/10/30
GCA_902828805.1	Escherichia coli	117	feces	Homo sapiens	Ecuador	2018/10/30
GCA_015297805.1	Escherichia coli	117	Skin sample (Gallus gallus domesticus)	Chicken	Ecuador	2018/7/2
GCA_902826645.1	Escherichia coli	117	feces	Chicken	Ecuador	2018/8/14
GCA_902826665.1	Escherichia coli	117	feces	Chicken	Ecuador	2018/8/14
GCA_902827515.1	Escherichia coli	117	feces	Homo sapiens	Ecuador	2018/9/11
GCA_902827545.1	Escherichia coli	117	feces	Homo sapiens	Ecuador	2018/9/11
GCA_902827605.1	Escherichia coli	117	feces	Homo sapiens	Ecuador	2018/9/11
GCA_902828105.1	Escherichia coli	117	feces	Chicken	Ecuador	2018/9/18
GCA_902828315.1	Escherichia coli	117	feces	Chicken	Ecuador	2018/9/18
GCA_018862445.1	Escherichia coli	117	Unknown	duck	China: Guangxi	2019/9/6
GCA_013004045.1	Escherichia coli	127	Unknown	Chicken	China: Zhengzhou	2017/5
GCA_009898445.1	Escherichia coli	131	Unknown	Avian	China	2014
GCA_016989995.1	Escherichia coli	131	chicken carcass	Chicken	Brazil: Londrina	2019
GCA_002507485.1	Escherichia coli	131	feces	Homo sapiens	China: Fujian	2015/11/12
GCA_019148925.1	Escherichia coli	131	urine	Homo sapiens	China: Conghua	2020/8/19
GCA_014775995.1	Escherichia coli	155	urine	Homo sapiens	China: Tianjin	2011
GCA_012707365.1	Escherichia coli	155	blood	Homo sapiens	USA: Boston	2014
GCA_013071465.1	Escherichia coli	155	chicken meat	Food	Brazil	2016
GCA_013071685.1	Escherichia coli	155	chicken meat	Food	Brazil	2016
GCA_012983715.1	Escherichia coli	155	Unknown	Homo sapiens	Australia	2017
GCA_013424825.1	Escherichia coli	155	gut	Chicken	Peru: Lima	2018
GCA_013520765.1	Escherichia coli	155	gut	Chicken	Peru: Lima	2018
GCA_014778895.1	Escherichia coli	155	sputum	Homo sapiens	China: Tianjin	2018
GCA_014746495.1	Escherichia coli	155	Chicken Thighs	Food	USA: PA	2019
GCA_019374005.1	Escherichia coli	155	Unknown	swine	China: Neimenggu	Unknown
GCA_018295005.1	Escherichia coli	155	feces	Homo sapiens	China: Qingdao	2012/10/10
GCA_002951795.1	Escherichia coli	155	stool	chicken	Hong Kong	2013/8
GCA_013067585.1	Escherichia coli	155	Poultry House Litter 4 - Front	Environment	USA: TN	2014/7/17
GCA_013068865.1	Escherichia coli	155	feces	Unknown	USA: NC	2015/8/24
GCA_002018795.2	Escherichia coli	155	seawater	Environment	Brazil: Sao Paulo	2016/9
GCA_004282585.1	Escherichia coli	155	infection	Chicken	Pakistan: Khyber Pakhtunkhwa	2016/9
GCA_013039665.1	Escherichia coli	155	Chicken feces	Chicken	China: Shandong	2016/9/6
GCA_012063235.1	Escherichia coli	155	Imported chicken meat	Food	South Korea	2017/1
GCA_017813415.1	Escherichia coli	155	Unknown	prawn	India:Cochin, Kalamasery retail Market	2017/9/25
GCA_013553365.1	Escherichia coli	155	Skin sample (Gallus gallus domesticus)	Chicken	USA: New York	2018/6/18
GCA_902826725.1	Escherichia coli	155	feces	Chicken	Ecuador	2018/8/14
GCA_902828925.1	Escherichia coli	155	feces	Chicken	Ecuador	2018/9/11
GCA_902828495.1	Escherichia coli	155	feces	Dog	Ecuador	2018/9/25
GCA_013713615.1	Escherichia coli	155	Chicken Breast (Meleagris gallopavo)	Food	USA: NC	2020/2/7
GCA_013098995.1	Escherichia coli	155	chicken	Chicken	USA: CT	2020/3/20
GCA_018254155.1	Escherichia coli	155	chicken breast	Food	USA: NC	2021/3/18
GCA_011067085.1	Escherichia coli	156	Unknown	Chicken	China: Shandong	2015
GCA_012893075.1	Escherichia coli	156	Unknown	Poultry	Uganda	2016
GCA_012893095.1	Escherichia coli	156	Unknown	Poultry	Uganda	2016
GCA_016991915.1	Escherichia coli	156	urine	Homo sapiens	Brazil: Londrina	2017
GCA_016785625.1	Escherichia coli	156	chicken meat	Food	Laos	2018
GCA_016942655.1	Escherichia coli	156	chicken meat	Food	Laos	2018
GCA_019366025.1	Escherichia coli	156	Unknown	swine	China: Hubei	Unknown
GCA_019368075.1	Escherichia coli	156	Unknown	swine	China: Henan	Unknown
GCA_001891625.1	Escherichia coli	156	cloaca swabs from commercial farm	Chicken	China: Shandong	2015/2
GCA_001891725.1	Escherichia coli	156	cloaca swabs from commercial farm	Chicken	China: Shandong	2015/5
GCA_001892025.1	Escherichia coli	156	sewage from commercial farm	Environment	China: Shandong	2015/5
GCA_001893165.1	Escherichia coli	156	from chicken commercial farm	fly	China: Shandong	2015/5
GCA_013186555.1	Escherichia coli	156	urine	Homo sapiens	Kenya	2016/5/21
GCA_013037985.1	Escherichia coli	156	Patient Sputum	Homo sapiens	China: Jiangsu	2016/6/28
GCA_013039905.1	Escherichia coli	156	Chicken Lung	Chicken	China: Shandong	2016/9/6
GCA_017738175.1	Escherichia coli	162	feces	Homo sapiens	Netherlands	2013
GCA_012885585.1	Escherichia coli	162	Unknown	Unknown	Ecuador	Unknown
GCA_019148625.1	Escherichia coli	162	urine	Homo sapiens	China: Panyu	2015/11/9
GCA_001892835.1	Escherichia coli	162	cloaca swabs from commercial farm	Chicken	China: Shandong	2015/8
GCA_017813585.1	Escherichia coli	162	Unknown	crab	India:Cochin, Munambam Fishing Harbour	2017/11/6
GCA_017813635.1	Escherichia coli	162	Unknown	crab	India:Cochin, Munambam Fishing Harbour	2017/11/6
GCA_017814695.1	Escherichia coli	162	Unknown	clam fish	India: Cochin	2017/11/6
GCA_017813495.1	Escherichia coli	162	ice	Environment	India:Cochin, Broadway Market	2017/9/17
GCA_013092115.1	Escherichia coli	162	Skin sample (Gallus gallus domesticus)	Chicken	USA: New York	2018/1/29
GCA_902826525.1	Escherichia coli	162	feces	Dog	Ecuador	2018/8/14
GCA_902826535.1	Escherichia coli	162	feces	Dog	Ecuador	2018/8/14
GCA_902826545.1	Escherichia coli	162	feces	Dog	Ecuador	2018/8/14
GCA_902827065.1	Escherichia coli	162	feces	Dog	Ecuador	2018/8/28
GCA_019370975.1	Escherichia coli	165	Unknown	swine	China: Henan	Unknown
GCA_019660745.1	Escherichia coli	167	blood	Homo sapiens	China	2014
GCA_019659985.1	Escherichia coli	167	urine	Homo sapiens	China	2015
GCA_019659925.1	Escherichia coli	167	ascites	Homo sapiens	China	2016
GCA_019660425.1	Escherichia coli	167	sputum	Homo sapiens	China	2016
GCA_019216265.1	Escherichia coli	167	swab	Homo sapiens	Australia	2018
GCA_015000665.1	Escherichia coli	167	Unknown	Homo sapiens	USA	2020
GCA_002945135.3	Escherichia coli	167	Rectal swab	Homo sapiens	China: Sichuan, Chengdu	2014/10
GCA_001509665.1	Escherichia coli	167	nasal fester cultures	Homo sapiens	China: Zhe Jiang	2014/8/25
GCA_001509715.1	Escherichia coli	167	nasal fester cultures	Homo sapiens	China: Zhe Jiang	2014/8/25
GCA_001509675.1	Escherichia coli	167	blood	Homo sapiens	China: Zhe Jiang	2014/8/6
GCA_001509745.1	Escherichia coli	167	nasal fester cultures	Homo sapiens	China: Zhe Jiang	2014/9/11
GCA_001509735.1	Escherichia coli	167	nasal fester cultures	Homo sapiens	China: Zhe Jiang	2014/9/4
GCA_009393555.1	Escherichia coli	167	fecal sample	pig	China:Shandong	2015/7
GCA_009394175.1	Escherichia coli	167	fecal sample	pig	China:Shandong	2015/7
GCA_019054175.1	Escherichia coli	167	urine	Homo sapiens	China: Xuzhou	2016/7/2
GCA_019054495.1	Escherichia coli	167	sputum	Homo sapiens	China: Xuzhou	2016/9/18
GCA_004295365.1	Escherichia coli	167	Unknown	Homo sapiens	China: Chengdu, Sichuan	2017/10
GCA_004122305.1	Escherichia coli	167	feces	Homo sapiens	China: Hangzhou	2017/9/27
GCA_011379085.1	Escherichia coli	167	sputum	Homo sapiens	China: Sichuan	2018/10
GCA_019052055.1	Escherichia coli	167	sputum	Homo sapiens	China: Xuzhou	2018/10/30
GCA_902828945.1	Escherichia coli	167	feces	Homo sapiens	Ecuador	2018/10/30
GCA_902829035.1	Escherichia coli	167	feces	Homo sapiens	Ecuador	2018/10/30
GCA_019052955.1	Escherichia coli	167	sputum	Homo sapiens	China: Xuzhou	2018/10/31
GCA_013073255.1	Escherichia coli	167	fecal sample	Chicken	China: Guangzhou	2018/4
GCA_902826045.1	Escherichia coli	167	feces	Dog	Ecuador	2018/8/14
GCA_018316615.1	Escherichia coli	167	ascites	Unknown	China: Jinhua	2019/8/25
GCA_018682575.1	Escherichia coli	167	ascitic fluid	Homo sapiens	China: Jinhua	2019/8/25
GCA_018954955.1	Escherichia coli	167	BAL	Homo sapiens	USA	2020/12/14
GCA_001936315.1	Escherichia coli	189	faeces	Homo sapiens	China: Beijing	2015/11
GCA_019753675.1	Escherichia coli	189	intestinal contents from a porcine	Pig	China: Yangzhou	2020/9
GCA_012205045.1	Escherichia coli	191	Gallus gallus domesticus, Liver	Chicken	USA: OH	2017
GCA_012834635.1	Escherichia coli	191	Chicken Breast Tenderloins	Food	USA: MN	2013/7/11
GCA_002217145.1	Escherichia coli	206	Urine culture	Homo sapiens	China: Zhejiang	2015
GCA_019372495.1	Escherichia coli	206	Unknown	swine	China: Henan	Unknown
GCA_019373795.1	Escherichia coli	206	Unknown	swine	China: Neimenggu	Unknown
GCA_018295165.1	Escherichia coli	206	feces	Homo sapiens	China: Taian	2012/10/10
GCA_001891705.1	Escherichia coli	206	cloaca swabs from commercial farm	Chicken	China: Shandong	2015/5
GCA_001891835.1	Escherichia coli	206	cloaca swabs from commercial farm	Chicken	China: Shandong	2015/5
GCA_002196635.1	Escherichia coli	206	soil	Environment	China: Shandong Province	2016/8/16
GCA_002196645.1	Escherichia coli	206	soil	Environment	China: Shandong Province	2016/8/16
GCA_002196745.1	Escherichia coli	206	soil	Environment	China: Shandong Province	2016/8/16
GCA_013038925.1	Escherichia coli	206	chicken anus swab	Chicken	China: Jilin	2016/9
GCA_013039765.1	Escherichia coli	206	Chicken feces	Chicken	China: Shandong	2016/9/6
GCA_017161345.1	Escherichia coli	206	Unknown	duck	China: Deyang, Sichuan	2017/1/9
GCA_018310335.1	Klebsiella variicola	208	stool	Homo sapiens	China: Zhengzhou	2019/3/1
GCA_014775445.1	Escherichia coli	209	urine	Homo sapiens	China: Tianjin	2012
GCA_017676005.1	Escherichia coli	209	Pork	Food	China: Shijiazhuang	2016/8
GCA_002909515.2	Escherichia coli	212	rectal swab	Black vulture	Brazil: Sao Paulo	2017
GCA_002909525.2	Escherichia coli	212	rectal swab	Striped owl	Brazil: Sao Paulo	2017
GCA_012245535.1	Escherichia coli	212	animal-chicken-young chicken	Chicken	USA: DE	2018
GCA_016990575.1	Escherichia coli	212	Pork meat	Food	Brazil: Londrina	2019
GCA_017047955.1	Escherichia coli	212	Unknown	Unknown	Unknown	Unknown
GCA_018142995.1	Escherichia coli	212	chicken carcass	Chicken	Brazil: Paraiba	2017/5
GCA_015955585.1	Salmonella enterica	213	Unknown	Unknown	USA	Unknown
GCA_013027825.1	Escherichia coli	219	urine	Homo sapiens	France	2016
GCA_014080135.1	Escherichia coli	224	urine	Homo sapiens	USA: Kaiser Permanente Washington Tacoma lab	2011
GCA_013071385.1	Escherichia coli	224	chicken meat	Food	Brazil	2016
GCA_001891865.1	Escherichia coli	224	cloaca swabs from commercial farm	Chicken	China: Shandong	2015/5
GCA_013038425.1	Escherichia coli	224	sick animal	Chicken	China: Shandong	2016/9
GCA_013095135.1	Escherichia coli	224	Skin sample (Gallus gallus domesticus)	Chicken	USA: New York	2017/11/14
GCA_017781465.1	Escherichia coli	224	Unknown	poultry	China	2017/2018
GCA_017781525.1	Escherichia coli	224	Unknown	poultry	China	2017/2018
GCA_017781645.1	Escherichia coli	224	Unknown	poultry	China	2017/2018
GCA_018463925.1	Escherichia coli	224	Unknown	Homo sapiens	China: Beijing	2018/3/2
GCA_013093625.1	Escherichia coli	224	Skin sample (Gallus gallus domesticus)	Chicken	USA: New York	2018/3/26
GCA_012915565.1	Escherichia coli	224	Caeca content	Unknown	USA: New York	2018/7/31
GCA_902826175.1	Escherichia coli	224	feces	Dog	Ecuador	2018/8/14
GCA_902826205.1	Escherichia coli	224	feces	Dog	Ecuador	2018/8/14
GCA_012926305.1	Escherichia coli	224	Skin sample (Gallus gallus domesticus)	Chicken	USA: New York	2018/8/6
GCA_017053035.1	Escherichia coli	224	Rectal swab	Homo sapiens	Qatar: Doha	2018/9/10
GCA_019351075.1	Escherichia coli	226	Unknown	duck	China: Guangdong	2019
GCA_001893555.1	Escherichia coli	226	legs and breast from supermarket	Food	China: Shandong	2015/2
GCA_009393065.1	Escherichia coli	226	fecal sample	pig	China:Shandong	2015/7
GCA_018487705.1	Shigella flexneri	245	Unknown	Unknown	USA	2021
GCA_012007525.1	Escherichia coli	295	Chicken legs	Food	USA: OR	2018
GCA_015712405.1	Escherichia coli	297	Unknown	Homo sapiens	China	2019
GCA_009909855.1	Escherichia coli	345	Rectal swab	Homo sapiens	France	2012
GCA_017979845.1	Escherichia coli	349	chicken carcass	Chicken	Brazil: Londrina	2019
GCA_902826625.1	Escherichia coli	349	feces	Chicken	Ecuador	2018/8/14
GCA_015693525.1	Escherichia coli	351	urine	Homo sapiens	Colombia	2017/6/15
GCA_019202675.1	Escherichia coli	354	Rectal swab	Homo sapiens	Brazil: Curitiba	2017
GCA_016991415.1	Escherichia coli	354	urine	Homo sapiens	Brazil: Londrina	2019
GCA_013038525.1	Escherichia coli	354	sick animal	Chicken	China: Shandong	2016/9
GCA_012977385.1	Escherichia coli	354	Caeca content	Unknown	Ecuador	2018/6/26
GCA_019436745.1	Escherichia coli	354	duck gizzard	duck	China: Jiaxing, Zhejiang	2020/6
GCA_019367365.1	Escherichia coli	359	Unknown	swine	China: Gansu	Unknown
GCA_002317725.1	Escherichia coli	359	urine	Homo sapiens	China: Hebei	2012/3
GCA_013038065.1	Escherichia coli	359	Chicken Liver	Chicken	China: Shandong	2013/4
GCA_013038105.1	Escherichia coli	359	Chicken Anal swab	Chicken	China: Shandong	2013/4
GCA_013038125.1	Escherichia coli	359	Chicken Anal swab	Chicken	China: Shandong	2013/4
GCA_002317695.1	Escherichia coli	359	laboratory	Environment	Unknown	2017/1
GCA_002317755.1	Escherichia coli	359	laboratory	Environment	China: Zhejiang	2017/1
GCA_002317645.1	Escherichia coli	359	laboratory	Environment	China: Zhejiang	2017/5
GCA_002317655.1	Escherichia coli	359	Unknown	Unknown	Unknown	2017/5
GCA_002317705.1	Escherichia coli	359	laboratory	Environment	China: Zhejiang	2017/6
GCA_002317635.1	Escherichia coli	359	laboratory	Environment	China: Zhejiang	2017/8
GCA_013092055.1	Escherichia coli	359	Skin sample (Gallus gallus domesticus)	Chicken	USA: New York	2018/7/16
GCA_019371425.1	Escherichia coli	361	Unknown	swine	China: Hubei	Unknown
GCA_001891805.1	Escherichia coli	361	cloaca swabs from commercial farm	Chicken	China: Shandong	2015/5
GCA_001893985.1	Escherichia coli	361	dog anal	Dog	China: Shandong	2015/5
GCA_001894325.1	Escherichia coli	361	dog anal	Dog	China: Shandong	2015/8
GCA_008374035.1	Escherichia coli	366	feces	Vulpes zerda	China: Tianjin	2018/11
GCA_902828725.1	Escherichia coli	371	feces	Chicken	Ecuador	2018/9/11
GCA_902828745.1	Escherichia coli	371	feces	Chicken	Ecuador	2018/9/11
GCA_012453165.1	Escherichia coli	394	Unknown	Homo sapiens	Australia	2016
GCA_019227425.1	Escherichia coli	394	urine	Homo sapiens	Australia	2017
GCA_018021255.1	Escherichia coli	398	chicken carcass	Chicken	Brazil: Londrina	2019
GCA_018022455.1	Escherichia coli	398	Unknown	Unknown	Unknown	Unknown
GCA_019660545.1	Escherichia coli	410	blood	Homo sapiens	China	2015
GCA_019659865.1	Escherichia coli	410	urine	Homo sapiens	China	2016
GCA_017910375.1	Escherichia coli	410	pig feces	pig	Viet Nam	2018
GCA_019373645.1	Escherichia coli	410	Unknown	swine	China: Neimenggu	Unknown
GCA_001894125.1	Escherichia coli	410	legs and breast from supermarket	Food	China: Shandong	2015/2
GCA_012472715.1	Escherichia coli	410	blood	Homo sapiens	Canada: New Brunswick	2015/3/6
GCA_012063225.1	Escherichia coli	443	Imported Chicken meat	Food	South Korea	2017/1
GCA_013520815.1	Escherichia coli	449	gut	Chicken	Peru: Lima	2018
GCA_902828915.1	Escherichia coli	449	feces	Chicken	Ecuador	2018/9/11
GCA_019372405.1	Escherichia coli	453	Unknown	swine	China: Henan	Unknown
GCA_019372445.1	Escherichia coli	453	Unknown	swine	China: Henan	Unknown
GCA_019373955.1	Escherichia coli	453	Unknown	swine	China: Neimenggu	Unknown
GCA_012062905.1	Escherichia coli	453	chicken meat	Food	South Korea	2015/6
GCA_008373455.1	Escherichia coli	453	feces	Vulpes zerda	China: Tianjin	2018/11
GCA_019458505.1	Klebsiella pneumoniae	485	Unknown	Homo sapiens	China	2021/7/27
GCA_012766035.1	Escherichia coli	491	tacheal aspirate	Homo sapiens	USA: Boston	2015
GCA_014209675.1	Escherichia coli	515	Gallus gallus	Chicken	United Kingdom: Liverpool	2012
GCA_014709855.1	Escherichia coli	515	Gallus gallus	Chicken	Germany	2016
GCA_014710895.1	Escherichia coli	515	Gallus gallus	Chicken	Germany	2016
GCA_019001765.1	Escherichia coli	515	Unknown	Chicken	Spain	2016
GCA_012991715.1	Escherichia coli	515	Chicken Thighs	Food	USA: SC	2018
GCA_013424885.1	Escherichia coli	515	gut	Chicken	Peru: Lima	2018
GCA_012251385.1	Escherichia coli	515	animal-chicken-young chicken	Chicken	USA: DE	2019
GCA_012615485.1	Escherichia coli	515	animal-chicken-young chicken	Chicken	USA: TX	2019
GCA_015203775.1	Escherichia coli	515	animal-chicken-young chicken	Chicken	USA: AL	2020
GCA_017895205.1	Escherichia coli	515	Process water/wastewater (poultry	Environment	Germany	2020
GCA_012587515.1	Escherichia coli	515	feces Young Chicken,Gallus gallus	Chicken	USA: VA	2014/2/24
GCA_003794515.1	Escherichia coli	515	Chicken Breasts	Food	USA: TX	2017
GCA_014712415.1	Escherichia coli	533	Unknown	poultry	China	2015
GCA_019372425.1	Escherichia coli	542	Unknown	swine	China: Henan	Unknown
GCA_007270415.1	Salmonella enterica	548	Unknown	Food	UK	2018/3
GCA_018385565.1	Salmonella enterica	548	Unknown	food	United Kingdom: United Kingdom	2021/5
GCA_018388665.1	Salmonella enterica	548	Unknown	food	United Kingdom: United Kingdom	2021/5
GCA_018503335.1	Salmonella enterica	548	Unknown	food	United Kingdom: United Kingdom	2021/5
GCA_014748925.1	Escherichia coli	580	Retail Poultry	Chicken	USA: Washington DC	2013/11
GCA_013371685.1	Escherichia coli	602	anqing	Chicken	China: anhui	2017
GCA_001891795.1	Escherichia coli	602	cloaca swabs from commercial farm	Chicken	China: Shandong	2015/5
GCA_018415995.1	Escherichia coli	602	intestine	swine	China:Yangling	2016/10/11
GCA_017676785.1	Escherichia coli	602	Unknown	Food	China: Shijiazhuang	2016/7
GCA_013094915.1	Escherichia coli	602	Skin sample (Gallus gallus domesticus)	Chicken	USA: New York	2018/2/14
GCA_013090595.1	Escherichia coli	602	Skin sample (Gallus gallus domesticus)	Chicken	USA: New York	2018/3/26
GCA_013584595.1	Escherichia coli	602	Caeca content (Gallus gallus	Chicken	USA: New York	2018/6/12
GCA_009909995.1	Escherichia coli	617	Rectal swab	Homo sapiens	France	2013
GCA_011077045.1	Escherichia coli	617	Unknown	Companion animal	China: Beijing	2013
GCA_011077705.1	Escherichia coli	617	Unknown	Companion animal	China: Beijing	2013
GCA_015712525.1	Escherichia coli	617	Unknown	Homo sapiens	China	2017
GCA_019368625.1	Escherichia coli	617	Unknown	swine	China: Henan	Unknown
GCA_019368645.1	Escherichia coli	617	Unknown	swine	China: Henan	Unknown
GCA_019370785.1	Escherichia coli	617	Unknown	swine	China: Henan	Unknown
GCA_019370915.1	Escherichia coli	617	Unknown	swine	China: Henan	Unknown
GCA_019370945.1	Escherichia coli	617	Unknown	swine	China: Henan	Unknown
GCA_019371005.1	Escherichia coli	617	Unknown	swine	China: Henan	Unknown
GCA_019371095.1	Escherichia coli	617	Unknown	swine	China: Henan	Unknown
GCA_019373705.1	Escherichia coli	617	Unknown	swine	China: Neimenggu	Unknown
GCA_019373735.1	Escherichia coli	617	Unknown	swine	China: Neimenggu	Unknown
GCA_019373785.1	Escherichia coli	617	Unknown	swine	China: Neimenggu	Unknown
GCA_001892325.1	Escherichia coli	617	cloaca swabs from commercial farm	Chicken	China: Shandong	2014/11
GCA_019054515.1	Escherichia coli	617	sputum	Homo sapiens	China: Xuzhou	2015/12/4
GCA_001892335.1	Escherichia coli	617	cloaca swabs from commercial farm	Chicken	China: Shandong	2015/2
GCA_001892745.1	Escherichia coli	617	cloaca swabs from commercial farm	Chicken	China: Shandong	2015/8
GCA_013038365.1	Escherichia coli	617	Chicken dung channel	Environment	China: Shandong	2016/12/16
GCA_013155015.1	Escherichia coli	617	blood	Homo sapiens	China	2016/5/20
GCA_004122525.1	Escherichia coli	617	feces	Homo sapiens	China: Hangzhou	2016/8/22
GCA_004122505.1	Escherichia coli	617	feces	Homo sapiens	China: Hangzhou	2016/8/30
GCA_009653625.1	Escherichia coli	617	stool	Homo sapiens	South Korea: Seoul	2017
GCA_009600735.1	Escherichia coli	617	Unknown	Unknown	China: Henan	2018/11
GCA_009600765.1	Escherichia coli	617	Unknown	Unknown	China: Henan	2018/11
GCA_009600795.1	Escherichia coli	617	Unknown	Unknown	China: Henan	2018/11
GCA_018463945.1	Escherichia coli	617	Unknown	Homo sapiens	China: Beijing	2018/3/1
GCA_019148215.1	Escherichia coli	617	Unknown	Homo sapiens	China: Beijing	2018/9/1
GCA_019012365.1	Escherichia coli	641	Retail chicken meat from Dutch	Chicken	Netherlands	2015
GCA_014904235.2	Escherichia coli	641	pig farm	pig	China	2018
GCA_019366215.1	Escherichia coli	641	Unknown	swine	China: Hebei	Unknown
GCA_013131465.1	Escherichia coli	641	Unknown	Equus caballus	China:Qingdao	2018/1/1
GCA_013131485.1	Escherichia coli	641	Unknown	Equus caballus	China:Qingdao	2018/1/1
GCA_016109225.1	Escherichia coli	648	Unknown	Chicken	Spain	2014
GCA_017097945.1	Escherichia coli	648	Rectal Swab	Homo sapiens	Australia	2018
GCA_019374035.1	Escherichia coli	648	Unknown	swine	China: Neimenggu	Unknown
GCA_001893135.1	Escherichia coli	648	from chicken commercial farm	fly	China: Shandong	2015/5
GCA_018623105.1	Klebsiella pneumoniae	656	balf	Homo sapiens	China: Bejing	2020/9
GCA_013346985.1	Escherichia coli	683	Unknown	Homo sapiens	China: Nanjing, Jiangsu	Unknown
GCA_014235835.1	Klebsiella pneumoniae	685	sputum	Homo sapiens	China: Changsha, Hunan	2016/8/9
GCA_019375135.1	Escherichia coli	695	Unknown	swine	China: Henan	Unknown
GCA_009600665.1	Escherichia coli	695	Unknown	Unknown	China: Henan	2018/11
GCA_001616785.1	Escherichia coli	744	feces	Ovis aries	China: Qinghai	2013
GCA_001616825.1	Escherichia coli	744	feces	Ovis aries	China: Qinghai	2013
GCA_012687585.1	Escherichia coli	744	Unknown	Homo sapiens	Denmark	2015
GCA_002909565.3	Escherichia coli	744	rectal swab	Coati	Brazil: Sao Paulo	2017
GCA_012419595.1	Escherichia coli	744	skin	Homo sapiens	USA: Boston	2017
GCA_013520725.1	Escherichia coli	744	gut	Chicken	Peru: Lima	2018
GCA_019202015.1	Escherichia coli	744	blood	Homo sapiens	Brazil: Joao Pessoa	2018
GCA_012493695.1	Escherichia coli	744	river	Environment	Japan	Unknown
GCA_012973785.1	Escherichia coli	744	Unknown	Unknown	Ecuador	Unknown
GCA_017579865.1	Escherichia coli	744	Unknown	Homo sapiens	Unknown	Unknown
GCA_019365985.1	Escherichia coli	744	Unknown	swine	China: Hubei	Unknown
GCA_019369265.1	Escherichia coli	744	Unknown	swine	China: Chongqing	Unknown
GCA_019370845.1	Escherichia coli	744	Unknown	swine	China: Henan	Unknown
GCA_019372185.1	Escherichia coli	744	Unknown	swine	China: Shaanxi	Unknown
GCA_019373725.1	Escherichia coli	744	Unknown	swine	China: Neimenggu	Unknown
GCA_019373835.1	Escherichia coli	744	Unknown	swine	China: Neimenggu	Unknown
GCA_013091695.1	Escherichia coli	744	Caeca content (Gallus gallus	Chicken	USA: New York	2018/1/30
GCA_902827875.1	Escherichia coli	744	feces	Chicken	Ecuador	2018/9/11
GCA_001615985.1	Escherichia coli	746	rectum	Pig	China: Jiangsu	2012
GCA_019660665.1	Escherichia coli	746	blood	Homo sapiens	China	2015
GCA_019366445.1	Escherichia coli	746	Unknown	swine	China: Hebei	Unknown
GCA_019366495.1	Escherichia coli	746	Unknown	swine	China: Hebei	Unknown
GCA_019367665.1	Escherichia coli	746	Unknown	swine	China: Henan	Unknown
GCA_019368515.1	Escherichia coli	746	Unknown	swine	China: Henan	Unknown
GCA_019374195.1	Escherichia coli	746	Unknown	swine	China: Liaoning	Unknown
GCA_019375035.1	Escherichia coli	746	Unknown	swine	China: Henan	Unknown
GCA_019375055.1	Escherichia coli	746	Unknown	swine	China: Henan	Unknown
GCA_019375075.1	Escherichia coli	746	Unknown	swine	China: Henan	Unknown
GCA_019375115.1	Escherichia coli	746	Unknown	swine	China: Henan	Unknown
GCA_001894415.1	Escherichia coli	746	legs and breast from supermarket	Food	China: Shandong	2015/2
GCA_001893395.1	Escherichia coli	746	from chicken commercial farm	fly	China: Shandong	2015/5
GCA_001893765.1	Escherichia coli	746	faeces	Homo sapiens	China: Shandong	2015/5
GCA_001894315.1	Escherichia coli	746	dog anal	Dog	China: Shandong	2015/5
GCA_001894425.1	Escherichia coli	746	anal swabs from chicken commercial	Dog	China: Shandong	2015/8
GCA_002631025.2	Escherichia coli	746	cloaca	marine fish	Brazil: Santos	2016/12
GCA_009600715.1	Escherichia coli	746	Unknown	Unknown	China: Henan	2018/11
GCA_009600785.1	Escherichia coli	746	Unknown	Unknown	China: Henan	2018/11
GCA_017047155.1	Escherichia coli	752	Unknown	Unknown	Unknown	Unknown
GCA_014219485.1	Escherichia coli	761	Unknown	Homo sapiens	China	2018
GCA_008807155.1	Escherichia coli	761	Pork	Food	China: Yangzhou	2019/6
GCA_014580615.1	Escherichia coli	800	patient	Homo sapiens	South Korea	2012
GCA_019374955.1	Escherichia coli	871	Unknown	swine	China: Hebei	Unknown
GCA_019374375.1	Escherichia coli	877	Unknown	swine	China: Jiangxi	Unknown
GCA_019366005.1	Escherichia coli	910	Unknown	swine	China: Hubei	Unknown
GCA_019376035.1	Escherichia coli	910	Unknown	swine	China: Hubei	Unknown
GCA_009707405.1	ecloacae	932	sputum	Homo sapiens	China: Guangzhou	2017/3
GCA_014942725.1	Escherichia coli	949	Chicken - Mixed Parts	Food	USA: TX	2019
GCA_012835275.1	Escherichia coli	949	Whole Chicken Breast	Food	USA: MD	2013/7/9
GCA_012904525.1	Escherichia coli	955	Unknown	Pig	USA: SD	1988
GCA_012663645.1	Escherichia coli	955	Unknown	Food	USA	2011
GCA_011838525.1	Escherichia coli	955	Unknown	Unknown	Unknown	Unknown
GCA_012541535.1	Escherichia coli	955	Cilantro	Food	USA: OH	Unknown
GCA_002485995.1	Escherichia coli	955	cow small intestine	bovine	USA: PA	1988/12/22
GCA_002484545.1	Escherichia coli	955	pig intestine	Pig	USA: MN	1991/8/7
GCA_017601445.1	Escherichia coli	1011	fecal sample	duck	China:Guangdong, Zhaoqing	2018/10/15
GCA_017151225.1	Escherichia coli	1011	Unknown	mouse	China: Yangjiang	2019/2/15
GCA_017151235.1	Escherichia coli	1011	Unknown	mouse	China: Yangjiang	2019/2/15
GCA_016760605.1	Escherichia coli	1011	Other body fluids	Homo sapiens	Bangladesh	2019/7/6
GCA_902826735.1	Escherichia coli	1049	feces	Homo sapiens	Ecuador	2018/8/28
GCA_019372375.1	Escherichia coli	1081	Unknown	swine	China: Henan	Unknown
GCA_013424835.1	Escherichia coli	1112	gut	Chicken	Peru: Lima	2018
GCA_009393735.1	Escherichia coli	1114	fecal sample	pig	China:Shandong	2015/7
GCA_004328685.1	Escherichia coli	1114	Unknown	pig	China: Henan	2017/10/1
GCA_012604765.1	Escherichia coli	1125	Chicken Wings	Food	USA: KS	2019
GCA_012996805.1	Escherichia coli	1125	animal-chicken-young chicken	Chicken	USA: AR	2019
GCA_018799185.1	Escherichia coli	1125	chicken breast	Food	USA: IA	2021/4/15
GCA_013071425.1	Escherichia coli	1140	chicken meat	Food	Brazil	2016
GCA_013071525.1	Escherichia coli	1140	chicken meat	Food	Brazil	2016
GCA_017592885.1	Escherichia coli	1140	Unknown	Chicken	Lebanon	2018
GCA_017592985.1	Escherichia coli	1140	Unknown	Chicken	Lebanon	2018
GCA_017593095.1	Escherichia coli	1140	Unknown	Chicken	Lebanon	2018
GCA_017593185.1	Escherichia coli	1140	Unknown	Chicken	Lebanon	2018
GCA_018560425.1	Escherichia coli	1141	Unknown	Chicken	Denmark	2015
GCA_012995925.1	Escherichia coli	1141	Chicken Breasts	Food	USA: GA	2018
GCA_012833055.1	Escherichia coli	1141	Thin Sliced Chicken Breast	Food	USA: LA	2013/7/16
GCA_013520525.1	Escherichia coli	1163	stool	Homo sapiens	Peru: Lima	2018
GCA_019147135.1	Escherichia coli	1163	Unknown	Homo sapiens	China: Beijing	2018/9/1
GCA_018587085.1	Escherichia coli	1177	Rectal Swab	Homo sapiens	Australia	2018
GCA_009393635.1	Escherichia coli	1178	fecal sample	pig	China:Shandong	2015/7
GCA_004567935.1	Escherichia coli	1196	urine	Homo sapiens	USA: Rochester, NY	2018
GCA_013520205.1	Escherichia coli	1196	gut	Chicken	Peru: Lima	2018
GCA_016991815.1	Escherichia coli	1196	chicken carcass	Chicken	Brazil: Londrina	2019
GCA_902499785.1	Escherichia coli	1196	water	Environment	Spain	2013/7/31
GCA_902499845.1	Escherichia coli	1196	water	Environment	Spain	2013/7/31
GCA_902505275.1	Escherichia coli	1196	water	Environment	Spain	2013/7/31
GCA_019351875.1	Escherichia coli	1196	urine	Homo sapiens	USA: Michigan	2016/12/18
GCA_013351965.1	Escherichia coli	1196	treated sewage	Environment	Germany	2017/8/31
GCA_018438225.1	Escherichia coli	1196	Unknown	Homo sapiens	China: Beijing	2018/10/12
GCA_018463165.1	Escherichia coli	1196	Unknown	Homo sapiens	China: Beijing	2018/10/13
GCA_018463445.1	Escherichia coli	1196	Unknown	Homo sapiens	China: Beijing	2018/10/13
GCA_013577815.1	Escherichia coli	1196	Skin sample (Gallus gallus domesticus)	Chicken	USA: New York	2018/6/4
GCA_019373085.1	Escherichia coli	1286	Unknown	swine	China: Henan	Unknown
GCA_017151175.1	Escherichia coli	1421	Unknown	mouse	China: Yangjiang	2019/2/15
GCA_016990695.1	Escherichia coli	1485	Pork meat	Food	Brazil: Londrina	2019
GCA_018275265.1	Klebsiella pneumoniae	1545	stool	Homo sapiens	China: Zhengzhou	2019/3/1
GCA_011077435.1	Escherichia coli	1564	Unknown	Chicken	China: Shandong	2018
GCA_011078155.1	Escherichia coli	1564	Unknown	Chicken	China: Shandong	2018
GCA_018790765.1	Escherichia coli	1585	Fresh produce	Food	South Africa	2018
GCA_017162455.1	Escherichia coli	1589	Unknown	Chicken	Lebanon	2019
GCA_019365945.1	Escherichia coli	1674	Unknown	swine	China: Hubei	Unknown
GCA_019365965.1	Escherichia coli	1674	Unknown	swine	China: Hubei	Unknown
GCA_008602105.1	Salmonella enterica	1674	Unknown	Unknown	USA	Unknown
GCA_019297525.1	Escherichia coli	1684	feces	Homo sapiens	China: Hangzhou	2015
GCA_019375285.1	Escherichia coli	1684	Unknown	swine	China: Sichuan	Unknown
GCA_004283675.1	Escherichia coli	1724	infection	Chicken	Pakistan: Balochistan	2016/5
GCA_016991135.1	Escherichia coli	1725	urine	Homo sapiens	Brazil: Londrina	2016
GCA_019202095.1	Escherichia coli	1730	Chicken meat	Food	Brazil: Palmas	2019
GCA_016990675.1	Escherichia coli	2001	Pork meat	Food	Brazil: Londrina	2019
GCA_013038285.1	Escherichia coli	2016	Hospital effluent	Environment	China: Beijing	2016/12/28
GCA_013425085.1	Escherichia coli	2036	gut	Chicken	Peru: Lima	2018
GCA_012073185.1	Escherichia coli	2040	Chicken Breasts	Food	USA: OR	2017
GCA_012834975.1	Escherichia coli	2040	Skinless Boneless Chicken Breast	Food	USA: AL	2013/7/10
GCA_003773085.1	Escherichia coli	2040	Chicken Breasts	Food	USA: TN	2017
GCA_017679025.1	Escherichia coli	2040	Chicken Breasts	Food	USA: TN	2020/1
GCA_015284925.1	Klebsiella pneumoniae	2158	fecal	Homo sapiens	China:Tangshan	2019/2/22
GCA_018862435.1	Escherichia coli	2179	Unknown	duck	China: Jiangsu	2019/4/12
GCA_902826895.1	Escherichia coli	2207	feces	Dog	Ecuador	2018/8/28
GCA_902826965.1	Escherichia coli	2207	feces	Dog	Ecuador	2018/8/28
GCA_014732295.1	Escherichia coli	2223	bone marrow	Chicken	Denmark	2015
GCA_013068845.1	Escherichia coli	2223	Chicken House 3 Litter - Back	Environment	USA: TN	2014/7/19
GCA_013068765.1	Escherichia coli	2223	Chicken House 2 Litter Front	Environment	USA: TN	2014/8/12
GCA_018029255.1	Escherichia coli	2351	cow milk	Food	Kenya	2015/11/17
GCA_018029305.1	Escherichia coli	2351	Unknown	Homo sapiens	Kenya	2015/11/17
GCA_018029325.1	Escherichia coli	2351	Unknown	Homo sapiens	Kenya	2015/11/17
GCA_902826355.1	Escherichia coli	2491	feces	Chicken	Ecuador	2018/8/14
GCA_902828005.1	Escherichia coli	2491	feces	Chicken	Ecuador	2018/9/18
GCA_018862575.1	Escherichia coli	2505	Unknown	duck	China: Jiangsu	2019/3/12
GCA_018862615.1	Escherichia coli	2505	Unknown	duck	China: Jiangsu	2019/3/12
GCA_018862645.1	Escherichia coli	2505	Unknown	duck	China: Jiangsu	2019/3/12
GCA_017156935.1	Escherichia coli	2521	Unknown	Unknown	Unknown	Unknown
GCA_014708215.1	Escherichia coli	2521	river water	Environment	United Kingdom	2015/7/5
GCA_019374975.1	Escherichia coli	2526	Unknown	swine	China: Henan	Unknown
GCA_013425235.1	Escherichia coli	2722	gut	Chicken	Peru: Lima	2018
GCA_011078145.1	Escherichia coli	2732	Unknown	Chicken	China: Shandong	2018
GCA_012835215.1	Escherichia coli	2732	Skinless Boneless Chicken Breast	Food	USA: AL	2013/7/10
GCA_001893635.1	Escherichia coli	2732	legs and breast from supermarket	Food	China: Shandong	2015/2
GCA_001894465.1	Escherichia coli	2732	cecum from slaughterhouse	Chicken	China: Shandong	2015/2
GCA_001891785.1	Escherichia coli	2732	cloaca swabs from commercial farm	Chicken	China: Shandong	2015/5
GCA_001891945.1	Escherichia coli	2732	cloaca swabs from commercial farm	Chicken	China: Shandong	2015/5
GCA_019372055.1	Escherichia coli	2935	Unknown	swine	China: Sichuan	Unknown
GCA_017046195.1	Escherichia coli	2973	Unknown	Unknown	Unknown	Unknown
GCA_017046615.1	Escherichia coli	2973	Unknown	Unknown	Unknown	Unknown
GCA_017047615.1	Escherichia coli	2973	Unknown	Unknown	Unknown	Unknown
GCA_017047975.1	Escherichia coli	2973	Unknown	Unknown	Unknown	Unknown
GCA_017676685.1	Escherichia coli	2973	Unknown	Chicken	China: Zhengzhou	2016/8
GCA_019371105.1	Escherichia coli	2998	Unknown	swine	China: Henan	Unknown
GCA_019365035.1	Escherichia coli	3014	Unknown	swine	China: Hunan	Unknown
GCA_019373855.1	Escherichia coli	3014	Unknown	swine	China: Neimenggu	Unknown
GCA_019374275.1	Escherichia coli	3014	Unknown	swine	China: Liaoning	Unknown
GCA_019374315.1	Escherichia coli	3014	Unknown	swine	China: Liaoning	Unknown
GCA_017785535.1	Escherichia coli	3107	Unknown	Unknown	Slovakia	2014
GCA_018020285.1	Escherichia coli	3107	Unknown	Unknown	Slovakia	2014
GCA_015687375.1	Escherichia coli	3107	feces	Homo sapiens	China: Jinan, Liaocheng	2018/11/20
GCA_014823215.1	Escherichia coli	3231	rectal feces	Ovis aries	Spain: Basque Country	2014/11/24
GCA_014823275.1	Escherichia coli	3231	rectal feces	Ovis aries	Spain: Basque Country	2014/11/24
GCA_019366285.1	Escherichia coli	3339	Unknown	swine	China: Hebei	Unknown
GCA_013347065.1	Escherichia coli	3489	sputum	Homo sapiens	China: Nanjing, Jiangsu	2015/3/20
GCA_019368265.1	Escherichia coli	3580	Unknown	swine	China: Henan	Unknown
GCA_018295245.1	Escherichia coli	3941	feces	Homo sapiens	China: Liaocheng	2012/10/10
GCA_018587305.1	Escherichia coli	3944	Rectal Swab	Homo sapiens	Australia	2018
GCA_019655735.1	Escherichia coli	4204	Unknown	Unknown	Viet Nam: Hanoi	2021
GCA_019370225.1	Escherichia coli	4214	Unknown	swine	China: Zhejiang	Unknown
GCA_017150835.1	Escherichia coli	4358	Unknown	goose	China: Yangjiang	2018/7/7
GCA_017150845.1	Escherichia coli	4358	Unknown	goose	China: Yangjiang	2018/7/7
GCA_017150875.1	Escherichia coli	4358	Unknown	goose	China: Yangjiang	2018/7/7
GCA_017150895.1	Escherichia coli	4358	Unknown	goose	China: Yangjiang	2018/7/7
GCA_017150915.1	Escherichia coli	4358	Unknown	goose	China: Yangjiang	2018/7/7
GCA_017150935.1	Escherichia coli	4358	Dust	Environment	China: Yangjiang	2018/7/7
GCA_019366205.1	Escherichia coli	4379	Unknown	swine	China: Hebei	Unknown
GCA_015712425.1	Escherichia coli	4380	Unknown	Homo sapiens	China	2017
GCA_015712505.1	Escherichia coli	4380	Unknown	Homo sapiens	China	2017
GCA_016904815.2	Escherichia albertii	4638	Unknown	Poultry	China: Shanxi	2018
GCA_012466545.1	Escherichia albertii	4638	Unknown	Unknown	USA	Unknown
GCA_902828665.1	Escherichia coli	4663	feces	Chicken	Ecuador	2018/10/23
GCA_018193935.1	Escherichia coli	4682	Sus scrofa	Pig	Italy	2015
GCA_002125925.1	Escherichia coli	4981	urine from cystostomy	Homo sapiens	China: Guangzhou	2015/7/21
GCA_019365825.1	Escherichia coli	5229	Unknown	swine	China: Hunan	Unknown
GCA_019368685.1	Escherichia coli	5229	Unknown	swine	China: Chongqing	Unknown
GCA_019369085.1	Escherichia coli	5229	Unknown	swine	China: Chongqing	Unknown
GCA_019369415.1	Escherichia coli	5229	Unknown	swine	China: Chongqing	Unknown
GCA_019370825.1	Escherichia coli	5229	Unknown	swine	China: Henan	Unknown
GCA_019370835.1	Escherichia coli	5229	Unknown	swine	China: Henan	Unknown
GCA_019370885.1	Escherichia coli	5229	Unknown	swine	China: Henan	Unknown
GCA_019373285.1	Escherichia coli	5229	Unknown	swine	China: Henan	Unknown
GCA_019374985.1	Escherichia coli	5229	Unknown	swine	China: Henan	Unknown
GCA_013137655.1	Escherichia coli	5259	Skin sample (Gallus gallus domesticus)	Chicken	USA: New York	2018/7/16
GCA_012809895.1	Escherichia coli	5323	packaged chicken	Food	USA: FL	2009/12/1
GCA_019365235.1	Escherichia coli	5415	Unknown	swine	China: Hunan	Unknown
GCA_019365345.1	Escherichia coli	5415	Unknown	swine	China: Hunan	Unknown
GCA_019369055.1	Escherichia coli	5415	Unknown	swine	China: Chongqing	Unknown
GCA_019369105.1	Escherichia coli	5415	Unknown	swine	China: Chongqing	Unknown
GCA_012831455.1	Escherichia coli	5521	Whole Chicken Breast	Food	USA: ME	2013/7/16
GCA_012249145.1	Escherichia coli	5897	animal-chicken-young chicken	Chicken	USA: GA	2019
GCA_012891955.1	Escherichia coli	5897	Chicken house 2 Back inside	Environment	USA: TN	2015/6/29
GCA_013067365.1	Escherichia coli	5897	Produce source	Environment	USA: TN	2015/6/29
GCA_012462365.1	Escherichia coli	5897	Chicken house 1 Front	Environment	USA: TN	2015/7/27
GCA_013067725.1	Escherichia coli	5897	Chicken house 1 Middle	Environment	USA: TN	2015/7/27
GCA_013067905.1	Escherichia coli	5897	Chicken house 4 Front	Environment	USA: TN	2015/7/27
GCA_014347375.1	Escherichia coli	5897	Chicken water source	Environment	USA: TN	2015/7/27
GCA_003898955.1	Escherichia coli	5897	Chicken Wings	Food	USA: GA	2017
GCA_019577195.1	Escherichia coli	5897	Unknown	Chicken	USA: CA	2021/2
GCA_017737675.1	Escherichia coli	5899	feces	Homo sapiens	Netherlands	2013
GCA_019373885.1	Escherichia coli	5945	Unknown	swine	China: Neimenggu	Unknown
GCA_017598625.1	Escherichia coli	6027	Food production environment	Environment	Germany	2016
GCA_017598645.1	Escherichia coli	6027	Food production environment	Environment	Germany	2016
GCA_017598725.1	Escherichia coli	6027	Food production environment	Environment	Germany	2016
GCA_019366905.1	Escherichia coli	6290	Unknown	swine	China: Guangxi	Unknown
GCA_019366055.1	Escherichia coli	6354	Unknown	swine	China: Hubei	Unknown
GCA_001894565.1	Escherichia coli	6387	cloaca swabs from hatchery farm	Chicken	China: Shandong	2015/5
GCA_019660475.1	Escherichia coli	6388	urine	Homo sapiens	China	2015
GCA_013039805.1	Escherichia coli	6388	Chicken feces	Chicken	China: Shandong	2016/9/6
GCA_001893015.1	Escherichia coli	6390	from chicken commercial farm	fly	China: Shandong	2015/5
GCA_001891535.1	Escherichia coli	6391	cloaca swabs from commercial farm	Chicken	China: Shandong	2015/2
GCA_015287835.1	Escherichia coli	6610	Unknown	Chicken	USA: IA	2007
GCA_013072925.1	Escherichia coli	6725	feed	Unknown	China: Guangzhou	2018/4
GCA_013073045.1	Escherichia coli	6725	drinking water	Environment	China: Guangzhou	2018/4
GCA_013073125.1	Escherichia coli	6725	intestinal	Chicken	China: Guangzhou	2018/4
GCA_013073145.1	Escherichia coli	6725	soil	Environment	China: Guangzhou	2018/4
GCA_013073355.1	Escherichia coli	6725	fecal sample	Chicken	China: Guangzhou	2018/4
GCA_013073375.1	Escherichia coli	6725	fecal sample	Chicken	China: Guangzhou	2018/4
GCA_013074485.1	Escherichia coli	6725	fecal sample	Chicken	China: Guangzhou	2018/4
GCA_018295045.1	Escherichia coli	6756	feces	Homo sapiens	China: Qingdao	2012/10/10
GCA_013038145.1	Escherichia coli	6756	Chicken Anal swab	Chicken	China: Shandong	2013/4
GCA_013038245.1	Escherichia coli	6756	sick animal	Chicken	China: Shandong	2016/9
GCA_009393745.1	Escherichia coli	6793	fecal sample	pig	China:Shandong	2015/7
GCA_013073495.1	Escherichia coli	6802	fecal sample	Chicken	China: Guangzhou	2018/4
GCA_013038765.1	Escherichia coli	6844	Chicken anus swab	Chicken	China: Guangdong	2016/9
GCA_019368385.1	Escherichia coli	6910	Unknown	swine	China: Henan	Unknown
GCA_019375095.1	Escherichia coli	7050	Unknown	swine	China: Henan	Unknown
GCA_009600645.1	Escherichia coli	7050	Unknown	Unknown	China: Henan	2018/11
GCA_004126435.1	Escherichia coli	7454	feces	Homo sapiens	China: Hangzhou	2016/8/30
GCA_004122455.1	Escherichia coli	7454	feces	Homo sapiens	China: Hangzhou	2016/9/16
GCA_013038805.1	Escherichia coli	7611	Chicken Liver	Chicken	China: Shandong	2016/9/6
GCA_014708955.1	Escherichia coli	7841	river water	Environment	United Kingdom	2015/7/5
GCA_018295065.1	Escherichia coli	7941	feces	Homo sapiens	China: Qingdao	2012/10/10
GCA_014595555.1	Serratia marcescens	-	pus	Homo sapiens	Japan	2009
GCA_017639025.1	Escherichia coli	-	surface water	Environment	Switzerland: Basel	2012
GCA_009909965.1	Escherichia coli	-	Rectal swab	Homo sapiens	France	2013
GCA_019164195.1	Escherichia coli	-	clinical sample	Pig	France	2013
GCA_001484265.1	Escherichia coli	-	gut	Homo sapiens	China: Heilongjiang	2014
GCA_013071585.1	Escherichia coli	-	chicken meat	Food	Brazil	2016
GCA_013071625.1	Escherichia coli	-	chicken meat	Food	Brazil	2016
GCA_018273525.1	Salmonella enterica	-	feces	Homo sapiens	China: Guangzhou	2016
GCA_004277715.1	Escherichia coli	-	Chicken Wings	Food	USA: IA	2017
GCA_014526215.1	Klebsiella pneumoniae	-	Unknown	Chicken	China: Shandong	2017
GCA_012993845.1	Escherichia coli	-	Chicken Breasts	Food	USA: KS	2018
GCA_014827295.1	Escherichia coli	-	farm	Chicken	China: Sichuan	2018
GCA_014827515.1	Escherichia coli	-	farm	Chicken	China: Sichuan	2018
GCA_014827535.1	Escherichia coli	-	farm	Chicken	China: Sichuan	2018
GCA_014827555.1	Escherichia coli	-	farm	Chicken	China: Sichuan	2018
GCA_014827575.1	Escherichia coli	-	farm	Chicken	China: Sichuan	2018
GCA_014827875.1	Escherichia coli	-	farm	Chicken	China: Sichuan	2018
GCA_014838635.1	Escherichia coli	-	farm	Chicken	China: Sichuan	2018
GCA_014495075.1	Escherichia coli	-	blood	Homo sapiens	India: Vellore	2019
GCA_016904795.2	Escherichia albertii	-	Unknown	Poultry	China: Sichuan	2019
GCA_016990135.1	Escherichia coli	-	chicken carcass	Chicken	Brazil: Londrina	2019
GCA_016990165.1	Escherichia coli	-	chicken carcass	Chicken	Brazil: Londrina	2019
GCA_018078165.1	Escherichia coli	-	Unknown	Unknown	USA: CO	2021
GCA_004100115.1	Escherichia coli	-	Unknown	Unknown	Unknown	Unknown
GCA_016587335.1	Escherichia coli	-	Unknown	Unknown	Unknown	Unknown
GCA_017045615.1	Escherichia coli	-	Unknown	Unknown	Unknown	Unknown
GCA_017047655.1	Escherichia coli	-	Unknown	Unknown	Unknown	Unknown
GCA_019366085.1	Escherichia coli	-	Unknown	swine	China: Hebei	Unknown
GCA_019367625.1	Escherichia coli	-	Unknown	swine	China: Gansu	Unknown
GCA_019368505.1	Escherichia coli	-	Unknown	swine	China: Henan	Unknown
GCA_019368725.1	Escherichia coli	-	Unknown	swine	China: Chongqing	Unknown
GCA_019368785.1	Escherichia coli	-	Unknown	swine	China: Chongqing	Unknown
GCA_019369445.1	Escherichia coli	-	Unknown	swine	China: Chongqing	Unknown
GCA_019369515.1	Escherichia coli	-	Unknown	swine	China: Chongqing	Unknown
GCA_019370285.1	Escherichia coli	-	Unknown	swine	China: Zhejiang	Unknown
GCA_019370295.1	Escherichia coli	-	Unknown	swine	China: Zhejiang	Unknown
GCA_019372555.1	Escherichia coli	-	Unknown	swine	China: Henan	Unknown
GCA_019372635.1	Escherichia coli	-	Unknown	swine	China: Henan	Unknown
GCA_019372725.1	Escherichia coli	-	Unknown	swine	China: Henan	Unknown
GCA_019373255.1	Escherichia coli	-	Unknown	swine	China: Henan	Unknown
GCA_019373625.1	Escherichia coli	-	Unknown	swine	China: Neimenggu	Unknown
GCA_019373905.1	Escherichia coli	-	Unknown	swine	China: Neimenggu	Unknown
GCA_019373975.1	Escherichia coli	-	Unknown	swine	China: Neimenggu	Unknown
GCA_901669805.1	Escherichia coli	-	Unknown	Unknown	Unknown	Unknown
GCA_008256765.1	Salmonella enterica	-	Unknown	Unknown	USA	Unknown
GCA_001562765.1	Escherichia coli	-	stool	Homo sapiens	China: Shenyang	2012/11/27
GCA_013038345.1	Escherichia coli	-	Chicken Anal swab	Chicken	China: Shandong	2013/4
GCA_002216915.1	Escherichia coli	-	Urine culture	Homo sapiens	China: Zhejiang	2014/2
GCA_009394275.1	Escherichia coli	-	fecal sample	pig	China:Shandong	2015/7
GCA_009394595.1	Escherichia coli	-	fecal sample	pig	China:Shandong	2015/7
GCA_019054245.1	Escherichia coli	-	sputum	Homo sapiens	China: Xuzhou	2015/9/10
GCA_002104645.1	Escherichia coli	-	brown mussels	Unknown	Brazil: Santos	2016/10
GCA_019054595.1	Escherichia coli	-	sputum	Homo sapiens	China: Xuzhou	2016/3/3
GCA_017676735.1	Escherichia coli	-	Unknown	Food	China: Shijiazhuang	2016/7
GCA_017675725.1	Escherichia coli	-	Pork	Food	China: Shijiazhuang	2016/8
GCA_013038665.1	Escherichia fergusonii	-	Chicken farm sludge	Environment	China: Guangdong	2016/9
GCA_013038705.1	Escherichia fergusonii	-	Pig anus swab	swine	China: Guangdong	2016/9
GCA_013038725.1	Escherichia fergusonii	-	Pig anus swab	swine	China: Guangdong	2016/9
GCA_013038225.1	Escherichia coli	-	Chicken anus swab	Chicken	China: Henan	2016/9/1
GCA_019054195.1	Escherichia coli	-	fester	Homo sapiens	China: Xuzhou	2016/9/1
GCA_013038385.1	Escherichia coli	-	Chicken manure	Chicken	China: Shandong	2016/9/6
GCA_013039545.1	Escherichia coli	-	Chicken feces	Chicken	China: Shandong	2016/9/6
GCA_004122355.1	Escherichia coli	-	feces	Homo sapiens	China: Hangzhou	2017/1/4
GCA_007844575.1	Salmonella enterica	-	urine	Homo sapiens	China: Hangzhou	2017/10
GCA_007844595.1	Escherichia coli	-	urine	Homo sapiens	China: Hangzhou	2017/10
GCA_007844615.1	Salmonella enterica	-	urine	Homo sapiens	China: Hangzhou	2017/10
GCA_016915795.1	Salmonella enterica	-	Unknown	Unknown	Unknown	2017/10/1
GCA_017785795.1	Escherichia coli	-	Unknown	poultry	China	2017/2018
GCA_003944565.2	Escherichia fergusonii	-	feces	Chicken	China: Zhejiang	2017/5/4
GCA_015693345.1	Escherichia coli	-	urine	Homo sapiens	Colombia	2017/7/15
GCA_016988975.1	Escherichia coli	-	eye	Chicken	USA: NY	2018/1/12
GCA_013094765.1	Escherichia coli	-	Skin sample (Gallus gallus domesticus)	Chicken	USA: New York	2018/1/22
GCA_017601405.1	Escherichia coli	-	fecal sample	duck	China:Guangdong, Zhaoqing	2018/10/15
GCA_004014735.1	Escherichia coli	-	physical	Unknown	China	2018/5/28
GCA_014858085.1	Escherichia coli	-	Isabela River	Environment	Dominican Republic: Santo Domingo	2018/6
GCA_019492325.1	Escherichia coli	-	Water from irrigation channel	Environment	Ecuador	2018/6/2
GCA_902826585.1	Escherichia coli	-	feces	Chicken	Ecuador	2018/8/14
GCA_902826875.1	Escherichia coli	-	feces	Dog	Ecuador	2018/8/28
GCA_902826955.1	Escherichia coli	-	feces	Dog	Ecuador	2018/8/28
GCA_902825675.1	Escherichia coli	-	feces	Dog	Ecuador	2018/8/7
GCA_008632415.1	Klebsiella pneumoniae	-	Unknown	chicken	China	2018/9
GCA_902827535.1	Escherichia coli	-	feces	Dog	Ecuador	2018/9/11
GCA_902828975.1	Escherichia coli	-	feces	Chicken	Ecuador	2018/9/11
GCA_902829005.1	Escherichia coli	-	feces	Chicken	Ecuador	2018/9/11
GCA_902828135.1	Escherichia coli	-	feces	Chicken	Ecuador	2018/9/18
GCA_902828265.1	Escherichia coli	-	feces	Chicken	Ecuador	2018/9/18
GCA_019303155.1	Escherichia coli	-	Fecal swab	frigatebird	Atlantic Ocean: near Brazil	2018-12/2019-01
GCA_018862495.1	Escherichia coli	-	Unknown	duck	China: Jiangsu	2019/3/12
GCA_017678705.1	Escherichia coli	-	Chicken Thighs	Food	USA: TN	2020/1
GCA_015690145.1	Escherichia coli	-	hospital patient with urinary tract	Homo sapiens	China: Guangzhou	2020/6/24

## Sheet: Tables S2
Tables S2. Information on 292 complete IncF33 plasmids
Plasmid GenBank accession number	Plasmid size	Organism	Host	Isolation_source	Country	Collection date	Replicon	耐药基因附近MGE	Plasmids carrying resistance genes
MK673546.1	100.2kb	Salmonella enterica	Duck	Unknown	China	2017	IncX1_1,IncFII(pHN7A8)		aph(3')-IIa/blaCTX-M-55/fosA3
CP070300.2	100.4kb	Escherichia albertii	Chicken	Unknown	China: Shanxi	2018	IncFII(pHN7A8),IncN_1		blaCTX-M-55/fosA3/
MT108208.1	100kb	Klebsiella pneumoniae	Unknown	Unknown	China:Beijing	Unknown	IncFII(pHN7A8)		blaCTX-M-65/blaKPC-2/blaTEM-1B/fosA3/rmtB
MH255829.1	101.3kb	Klebsiella pneumoniae	Human	Unknown	China	Unknown	IncFII(pHN7A8)		blaCTX-M-65/blaTEM-1B/fosA3/rmtB/
CP032166.1	101.6kb	Klebsiella pneumoniae	Human	urine	China:Shanghai	2018-01-25	IncFII(pHN7A8),IncR_1		blaCTX-M-65/blaKPC-2/blaSHV-12/blaTEM-1B/fosA3/rmtB/
CP043354.1	101.9kb	Klebsiella pneumoniae	Human	Unknown	China: Chengdu, Sichuan	2016-12-29	IncN_1,IncFII(pHN7A8)		aac(6')-Ib-cr/blaCTX-M-65/blaKPC-2/blaTEM-1C/catA2/tet(A)/
CP074124.1	102.4kb	Escherichia coli	Human	ascites	China: Jinhua	2019-08-25	IncN_1,IncFII(pHN7A8)		blaCTX-M-55/fosA3/qnrS1
KJ020575.1	102.4kb	Escherichia coli	Pig	feces	China:Guangdong province	2010	IncFII(pHN7A8),IncN_1	IS1294/IS26/Tn2/blaTEM-1/rmtB/IS26/fosA3/IS26/blaCTX-M-55/	blaCTX-M-55/blaTEM-1B/fosA3/rmtB/
CP034846.1	103.3kb	Escherichia coli	Human	physical	China	2018-05-28	IncFII(pHN7A8)		blaCTX-M-55/blaTEM-1B/fosA3/rmtB/
CP065952.1	103.3kb	Klebsiella pneumoniae	Human	Unknown	Taiwan	Unknown	IncR_1,IncFII(pHN7A8)	IS1/Tn3/IS6/blaCTX-M-65/IS5/IS26/blaSHV-12/IS6/IS1182/blaKPC-2/IS481/IS6	blaCTX-M-65/blaKPC-2/blaSHV-12/catA2/
CP066367.1	103.7kb	Escherichia coli	Human	Unknown	Unknown	Unknown	IncFII(pHN7A8)		aph(3'')-Ib/aph(6)-Id/blaCTX-M-55/blaTEM-1B/floR/fosA3/rmtB/sul2/tet(A)
CP075064.1	103.9kb	Escherichia coli	Swine	intestine	China:Yangling	2016-10-11	IncN_1,IncFII(pHN7A8)		blaCTX-M-55/fosA3/
CP069201.1	103kb	Klebsiella pneumoniae	Human	blood	Taiwan	2015	IncR_1,IncFII(pHN7A8)		blaCTX-M-14/blaKPC-2/
CP074426.1	104.2kb	Salmonella sp.	Human	faeces	China:Shanghai	2017-05-19	IncFII(pHN7A8),IncX1_1		aph(3'')-Ib/aph(3')-IIa/aph(6)-Id/blaCTX-M-55/floR/sul2/tet(A)
CP023725.1	106.1kb	Klebsiella pneumoniae	Human	intraabdominal abscess	Taiwan: Taipei	2014-08-13	IncR_1,IncFII(pHN7A8),IncN_1		blaKPC-2
MG197488.1	107.3kb	Escherichia coli	Duck	Unknown	China: Guangdong	2009	IncFII(pHN7A8),IncN_1		blaCTX-M-55/blaTEM-1B/fosA3/rmtB/
MG197490.1	107.4kb	Escherichia coli	Duck	Unknown	China:Guangdong province	2010	IncFII(pHN7A8),IncN_1	IS26/fosA3/IS1294/IS26/Tn2/blaTEM-1b/rmtB/blaCTX-M-55/IS1	blaCTX-M-55/blaTEM-1B/fosA3/rmtB/
CP028790.2	107.5kb	Klebsiella pneumoniae	Human	Unknown	China: Chengdu, Sichuan	2016-07-18	IncFII(pHN7A8)		blaCTX-M-65/blaKPC-2/blaTEM-1B/fosA3/rmtB
CP026137.1	107.6kb	Klebsiella pneumoniae	Human	bile	China: Fujian Province	2014-09-18	IncFII(pHN7A8),IncR_1		blaCTX-M-65/blaKPC-17/blaKPC-2/blaSHV-12/catA2/fosA3/
CP016403.1	107.8kb	Klebsiella pneumoniae	Human	Sputum	China	2014-05-29	IncFII(pHN7A8),IncR_1		blaCTX-M-65blaKPC-2/blaSHV-12/catA2/fosA3/
CP026133.1	107.8kb	Klebsiella pneumoniae	Human	sputum	China: Fujian Province	2014-05-22	IncR_1,IncFII(pHN7A8)		blaCTX-M-65/blaKPC-2/blaSHV-12/catA2/fosA3
CP065461.1	107.8kb	Klebsiella pneumoniae	Human	Taichung Veterans General Hospital	Taiwan	2019-11-19	IncR_1,IncFII(pHN7A8)		blaCTX-M-65/blaKPC-2/tet(A)
CP065466.1	107.8kb	Klebsiella pneumoniae	Human	Taichung Veterans General Hospital	Taiwan	2019-11-19	IncR_1,IncFII(pHN7A8)		blaCTX-M-65/blaKPC-2/tet(A)
CP041439.1	109.4kb	Escherichia coli	Chicken	Pork	China: Yangzhou	2019/6	IncFII(pHN7A8),IncX1_1		ARR-3/blaOXA-10/blaTEM-1B/cmlA1/dfrA14/floR/rmtB
CP050713.1	109.4kb	Salmonella enterica	Human	Diarrheal patient	China:Shanghai	2013-07-10	IncX1_1,IncFII(pHN7A8)		aph(3'')-Ib/aph(3')-IIa/aph(6)-Id/blaCTX-M-55/fosA3/OqxAB/sul2/tet(A)
KT990220.1	109.6kb	Escherichia coli	Duck	feces	China: Guangzhou	2010	IncX1_1,IncFII(pHN7A8)	ISCR2/floR/tetA/sul2/IS26/aph(3')-11a/IS26/OqxAB/IS26/fosA3/IS26/blaCTX-M-55	aph(3'')-Ib/aph(3')-IIa/aph(6)-Id/blaCTX-M-55/floR/fosA3/OqxAB/sul2/tet(A)/
CP070293.2	110.2kb	Escherichia albertii	Chicken	Unknown	China: Sichuan	2019	IncFII(pHN7A8),IncN_1		blaCTX-M-55/fosA3/
CP063761.1	110.3kb	Klebsiella pneumoniae	Human	Unknown	China: Anhui	2020-05-06	IncFII(pHN7A8)		blaCTX-M-65/blaKPC-2/blaSHV-12/blaTEM-1B/rmtB
CP050707.1	111.3kb	Salmonella enterica	Chicken	Chicken product	China:Shanghai	2013-08-05	IncX1_1,IncFII(pHN7A8)		aph(3'')-Ib/aph(3')-IIa/aph(6)-Id/blaCTX-M-55/floR/OqxAB/sul2/tet(A)
CP067246.1	111.6kb	Escherichia coli	Environment	surface water	Switzerland: Basel	2012	IncN_1,IncFII(pHN7A8)		aph(3'')-Ib/aph(6)-Id/blaCTX-M-55/floR/fosA3/sul2/tet(A)
CP036180.1	112.4kb	Escherichia coli	Human	Unknown	China: Chengdu, Sichuan	2017/10	IncN_1,IncFII(pHN7A8)		aph(3'')-Ib/aph(6)-Id/blaTEM-1B/dfrA14/floR/rmtB/sul2/tet(A)/
CP034125.1	112kb	Klebsiella pneumoniae	Human	respiratory tract	China: zhejiang	2018/9	IncR_1,IncFII(pHN7A8)		blaKPC-2/blaSHV-12/blaTEM-1B/rmtB/
MG197491.1	112kb	Escherichia coli	Duck	Unknown	China:Guangdong province	2013	IncFII(pHN7A8),IncX1_1	ISCR2/floR/ISCR2/Tn1721/tetA/sul2/Tn5051/IS50/aph(3')-Iia/IS26/OqxAB/IS26/fosA3/IS26/blaCTX-M-55/ISEcp1	aph(3'')-Ib/aph(3')-IIa/aph(6)-Id/blaCTX-M-55/floR/fosA3/OqxAB/sul2/tet(A)/
MT108207.1	114.4kb	Klebsiella pneumoniae	Unknown	Unknown	China:Jiangsu	Unknown	IncR_1,IncFII(pHN7A8)		blaKPC-2/blaSHV-12/catA2
CP041177.1	114.7kb	Salmonella enterica	Human	feces	China:Shanghai	2013-08-01	IncX1_1,IncFII(pHN7A8)	IS110/sul2/aph(3'')-Ib/tet(A)/IS91/floR/IS91	aph(3'')-Ib/aph(3')-IIa/aph(6)-Id/blaCTX-M-55/floR/fosA3/OqxA/sul2/tet(A)
CP028796.1	115.4kb	Klebsiella pneumoniae	Human	Unknown	China: Chengdu, Sichuan	2017-06-15	IncR_1,IncFII(pHN7A8)		blaCTX-M-65/blaKPC-2/blaSHV-12/blaTEM-1B/rmtB
CP050278.1	116.4kb	Klebsiella pneumoniae	Human	blood	China:Jiangxi,Nanchang	2017-12-26	IncFII(pHN7A8),IncR_1	IS6/cmlA/IS6/Tn3/blaTEM-1B/IS6	blaCTX-M-14/blaTEM-1B/cmlA1/
CP030283.1	116.6kb	Escherichia coli	Environment	Broiler chicken farm	China	2014	IncX1_1,IncFII(pHN7A8)		aph(3'')-Ib/aph(3')-IIa/aph(6)-Id/blaCTX-M-55/floR/fosA3/OqxAB/sul2/tet(A)/
MK079574.1	117.9kb	Escherichia coli	Food	retail vegetable	Unknown	Unknown	IncN_1,IncFII(pHN7A8)		blaCTX-M-55/blaTEM-1B/floR/fosA3/rmtB
CP050724.1	118.2kb	Salmonella enterica	Human	Diarrheal patient	China:Shanghai	2012-09-15	IncN_1,IncX1_1,IncFII(pHN7A8)		aph(3')-IIa/blaCTX-M-55/OqxAB/
MN891684.1	118.5kb	Klebsiella pneumoniae	Unknown	Unknown	China：Beijing	Unknown	IncFII(pHN7A8),ColRNAI_1		blaCTX-M-65/blaKPC-2/blaSHV-12
MN891681.1	118.7kb	Klebsiella pneumoniae	Unknown	Unknown	China：Lanzhou	Unknown	IncFII(pHN7A8)		blaCTX-M-65/blaKPC-2/
CP074118.1	119.1kb	Klebsiella pneumoniae	Human	Abdominal pus	China	2021-01-06	IncFII(pHN7A8),IncR_1,IncN_1		blaCTX-M-65/blaKPC-2/
MF918372.1	120.7kb	Klebsiella pneumoniae	Unknown	Unknown	Unknown	Unknown	IncFII(pHN7A8)		blaCTX-M-65/blaKPC-2/blaTEM-1B/rmtB/
MK312247.1	121.6kb	Klebsiella pneumoniae	Unknown	Unknown	Unknown	Unknown	IncR_1,IncFII(pHN7A8)		blaCTX-M-65/blaKPC-2/
MK312244.1	121.9kb	Klebsiella pneumoniae	Unknown	Unknown	Unknown	Unknown	IncR_1,IncFII(pHN7A8)		blaKPC-2/blaTEM-1B/rmtB
CP072465.1	122.2kb	Klebsiella pneumoniae	Human	urine	China: Tianjin	2018-11-19	IncR_1,IncFII(pHN7A8)		blaKPC-2/blaSHV-12/fosA3/rmtB/
MK312242.1	122.3kb	Klebsiella pneumoniae	Unknown	Unknown	Unknown	Unknown	IncR_1,IncFII(pHN7A8)		blaCTX-M-65/blaKPC-2/blaTEM-1B/rmtB/
MK312245.1	122.8kb	Klebsiella pneumoniae	Unknown	Unknown	Unknown	Unknown	IncR_1,IncFII(pHN7A8)		aph(3')-Ia/blaCTX-M-65/blaKPC-2/blaOXA-9/blaTEM-1B/catA2/rmtB
MN891686.1	122kb	Klebsiella pneumoniae	Unknown	Unknown	China：Zhengzhou	Unknown	IncR_1,IncN_1,IncFII(pHN7A8)		blaKPC-2/blaSHV-12/catA2/qnrB6/
MT269846.1	122kb	Klebsiella pneumoniae	Human	blood	China	2018	IncFII(pHN7A8),ColRNAI_1,IncR_1		blaCTX-M-65/blaKPC-2/blaSHV-12/fosA3/
CP027067.1	123.2kb	Klebsiella pneumoniae	Human	Unknown	China: Sichuan, Chengdu	2015/4	IncR_1,IncFII(pHN7A8)		blaCTX-M-65/blaKPC-2/blaTEM-1B/catA2/fosA3/rmtB/
CP036362.1	123.3kb	Klebsiella pneumoniae	Human	Unknown	China: Sichuan, Chengdu	2016/6	IncFII(pHN7A8),IncR_1		blaCTX-M-65/blaKPC-2/
CP017633.1	123.6kb	Escherichia coli	Human	faeces	China: Beijing	2015/11	IncX1_1,IncFII(pHN7A8)		aph(3'')-Ib/aph(3')-IIa/aph(6)-Id/blaCTX-M-55/floR/fosA3/OqxAB/sul2/tet(A)/
MK312246.1	123.7kb	Klebsiella pneumoniae	Unknown	Unknown	Unknown	Unknown	IncR_1,IncFII(pHN7A8)		blaCTX-M-65/blaKPC-2/blaTEM-1B/rmtB/
MK312248.1	123.8kb	Klebsiella pneumoniae	Unknown	Unknown	Unknown	Unknown	IncR_1,IncFII(pHN7A8)		blaCTX-M-65/blaKPC-2/blaTEM-1B/catA2/rmtB
CP066251.1	125.2kb	Klebsiella pneumoniae	Human	sputum	China:Hangzhou	2018-05-05	IncR_1,IncFII(pHN7A8)		blaCTX-M-65/blaKPC-2/blaSHV-12/blaTEM-1B/rmtB
CP054734.1	126.3kb	Klebsiella pneumoniae	Human	sputum	China: Hunan	2019-04-24	IncR_1,IncFII(pHN7A8)		blaCTX-M-65/blaKPC-2/blaSHV-12
CP054758.1	126.3kb	Klebsiella pneumoniae	Human	sputum	China: Hunan	2019-04-13	IncR_1,IncFII(pHN7A8)		blaCTX-M-65/blaKPC-2/blaSHV-12
CP054740.1	126.4kb	Klebsiella pneumoniae	Environment	monitor panel	China: Hunan	2019-04-15	IncR_1,IncFII(pHN7A8)		blaCTX-M-65/blaKPC-2/blaSHV-12
CP076554.1	126.9kb	Klebsiella pneumoniae	Human	urine	Unknown	2019	IncR_1,IncFII(pHN7A8)		blaCTX-M-65/blaSHV-12/blaTEM-1B/rmtB/
CP073303.1	128.8kb	Klebsiella pneumoniae	Human	Unknown	China	2019	IncR_1,IncFII(pHN7A8)		blaCTX-M-65/blaKPC-2/blaTEM-1B/catA2/fosA3/rmtB/
MH263653.1	129.4kb	Klebsiella pneumoniae	Unknown	Unknown	Unknown	Unknown	IncFII(pHN7A8),IncR_1		blaCTX-M-65/blaKPC-2/blaSHV-12/blaTEM-1B/rmtB
CP047161.1	130.5kb	Klebsiella pneumoniae	Human	blood	China	2019-01-04	IncR_1,IncFII(pHN7A8)		blaCTX-M-65/blaKPC-2/blaSHV-12/blaTEM-1B/fosA3/rmtB/
MT742153.1	131.5kb	Salmonella sp.	Pig	Unknown	Unknown	Unknown	IncFII(pHN7A8),IncX1_1,IncN_1		blaCTX-M-55/floR/
CP034417.1	131.6kb	Klebsiella pneumoniae	Human	blood specimen	China: Shandong	2016-04-14	IncR_1,IncFII(pHN7A8)		blaCTX-M-65/blaKPC-2/blaSHV-12/blaTEM-1B/fosA3/rmtB/
CP025458.1	131.9kb	Klebsiella pneumoniae	Human	Unknown	China:Shanghai	2017-05-17	IncR_1,IncFII(pHN7A8)		blaCTX-M-65/blaKPC-2/blaSHV-12/blaTEM-1B/catA2/rmtB/
CP045264.1	132.6kb	Klebsiella pneumoniae	Human	blood	China	2016	IncR_1,IncFII(pHN7A8)		blaCTX-M-65/blaKPC-2/blaSHV-12/blaTEM-1B/catA2/fosA3/rmtB
CP025677.1	132.7kb	Escherichia albertii	Food	Gallus gallus	China:Zigong	2014-03-27	IncFII(pHN7A8),IncN_1,IncX1_1		aph(3'')-Ib/aph(3')-IIa/aph(6)-Id/blaCTX-M-55/floR/OqxAB/sul2/tet(A)
CP019272.1	132.8kb	Escherichia coli	Pig	stool	Hong Kong	2013/3	IncFII(pHN7A8),IncX1_1,IncN_1		aph(3'')-Ib/aph(3')-IIa/aph(6)-Id/blaCTX-M-55/floR/fosA3/OqxAB/sul2/tet(A)/
CP029219.1	132kb	Klebsiella pneumoniae	Human	feces	China:Zhejiang	2017	IncFII(pHN7A8)		blaKPC-2/blaTEM-1B/fosA3/rmtB/
CP063835.1	132kb	Klebsiella pneumoniae	Human	induction culture	China:Hangzhou	2020-06-13	IncR_1,IncFII(pHN7A8)		blaCTX-M-65/blaKPC-2/blaTEM-1B/fosA3/rmtB
MT648513.1	133.2kb	Klebsiella pneumoniae	Human	blood	Egypt	2018	IncR_1,IncFII(pHN7A8)		blaCTX-M-65/blaKPC-2/blaSHV-12/blaTEM-1B/catA2/fosA3/rmtB
MT232812.1	134.1kb	Klebsiella pneumoniae	Human	urine from male	China	Unknown	IncR_1,IncFII(pHN7A8)		blaKPC-2/blaSHV-182/blaTEM-1B/rmtB/
MT269827.1	135.5kb	Klebsiella pneumoniae	Human	blood	China	2017	IncFII(pHN7A8)		blaCTX-M-65/blaKPC-2/blaSHV-12/blaTEM-1B/rmtB
MN821371.1	135.6kb	Klebsiella pneumoniae	Unknown	Unknown	China: Beijing	Unknown	IncR_1,IncFII(pHN7A8)		blaCTX-M-65/blaKPC-2/blaSHV-12/blaTEM-1B/rmtB
CP031936.1	137.2kb	Klebsiella pneumoniae	Human	Unknown	China	2016/10	IncFII(pHN7A8),IncR_1		blaCTX-M-65/blaKPC-2/blaSHV-12/blaTEM-1B/rmtB
CP033956.1	137.2kb	Klebsiella pneumoniae	Environment	stool	China:Zhejiang	2018	IncR_1,IncFII(pHN7A8)		blaCTX-M-65/blaKPC-2/blaSHV-12/blaTEM-1B/rmtB
CP054722.1	137.2kb	Klebsiella pneumoniae	Environment	telephone of Nurse station	China: Hunan	2019-04-27	IncR_1,IncFII(pHN7A8)		blaCTX-M-65/blaKPC-2/blaSHV-12/blaTEM-1B/rmtB
CP054728.1	137.2kb	Klebsiella pneumoniae	Human	sputum	China: Hunan	2019-04-25	IncR_1,IncFII(pHN7A8)		blaCTX-M-65/blaKPC-2/blaSHV-12/blaTEM-1B/rmtB
CP054746.1	137.2kb	Klebsiella pneumoniae	Environment	ventilator	China: Hunan	2019-04-15	IncR_1,IncFII(pHN7A8)		blaCTX-M-65/blaKPC-2/blaSHV-12/blaTEM-1B/rmtB
CP054752.1	137.2kb	Klebsiella pneumoniae	Human	bed sheets	China: Hunan	2019-04-15	IncR_1,IncFII(pHN7A8)		blaCTX-M-65/blaKPC-2/blaSHV-12/blaTEM-1B/rmtB
CP054764.1	137.2kb	Klebsiella pneumoniae	Human	sputum	China: Hunan	2019-04-12	IncR_1,IncFII(pHN7A8)		blaCTX-M-65/blaKPC-2/blaSHV-12/blaTEM-1B/rmtB
CP054770.1	137.2kb	Klebsiella pneumoniae	Human	sputum	China: Hunan	2019-04-03	IncR_1,IncFII(pHN7A8)		blaCTX-M-65/blaKPC-2/blaSHV-12/blaTEM-1B/rmtB
CP054776.1	137.2kb	Klebsiella pneumoniae	Environment	bed sheets	China: Hunan	2019-04-12	IncR_1,IncFII(pHN7A8)		blaCTX-M-65/blaKPC-2/blaSHV-12/blaTEM-1B/rmtB
CP054782.1	137.2kb	Klebsiella pneumoniae	Human	sputum	China: Hunan	2019-04-03	IncR_1,IncFII(pHN7A8)		blaCTX-M-65/blaKPC-2/blaSHV-12/blaTEM-1B/rmtB
CP055296.1	137.2kb	Klebsiella pneumoniae	Human	sputum	China: Hangzhou	2020/4	IncR_1,IncFII(pHN7A8)		blaCTX-M-65/blaKPC-2/blaSHV-12/blaTEM-1B/rmtB
MN182746.1	137.2kb	Klebsiella pneumoniae	Human	Unknown	Unknown	2016	IncFII(pHN7A8),IncR_1		blaCTX-M-65/blaKPC-2/blaSHV-12/blaTEM-1B/rmtB
CP041375.1	138.4kb	Klebsiella pneumoniae	Human	urine	China: Hangzhou	2018-05-04	IncR_1,IncFII(pHN7A8)		blaCTX-M-65/blaKPC-2/blaSHV-12/blaTEM-1B/rmtB
CP069172.1	138.4kb	Klebsiella pneumoniae	Human	sputum	China: Jiangsu	2020-10-15	IncFII(pHN7A8),IncR_1		blaCTX-M-65/blaKPC-2/blaSHV-12/blaTEM-1B/rmtB
MT269848.1	139.2kb	Klebsiella pneumoniae	Human	blood	China	2018	IncR_1,IncFII(pHN7A8)		blaKPC-2/blaSHV-12/
CP033962.1	139.6kb	Klebsiella pneumoniae	Human	stool	China:Zhejiang	2017/8	IncFII(pHN7A8)		blaCTX-M-65/blaKPC-2/blaTEM-1B/catA2/fosA3/rmtB/
MK036886.1	139.7kb	Klebsiella pneumoniae	Unknown	Unknown	China: Guangdong	Unknown	IncFII(pHN7A8)		blaCTX-M-65/blaKPC-2/blaTEM-1B/rmtB/
KP893385.1	140.4kb	Klebsiella pneumoniae	Human	throat swab	China	2010-05-01	IncR_1,IncFII(pHN7A8)		blaCTX-M-65/blaKPC-2/blaSHV-12/blaTEM-1B/catA2/fosA3/rmtB
MN891682.1	141.4kb	Klebsiella pneumoniae	Unknown	Unknown	China：Hangzhou	2018/10	IncN_1,IncFII(pHN7A8)		blaCTX-M-3/blaCTX-M-55/blaKPC-2/blaTEM-1B/dfrA14/fosA3
KU321583.1	142.3kb	Escherichia coli	Food	Chicken meat	China	2013	IncFII(pHN7A8),IncX1_1,IncN_1	ISCR2/floR/tetA/sul2/IS26/aph(3')-11a/IS26/OqxAB/IS26/fosA3/IS26/blaCTX-M-55	aph(3'')-Ib/aph(3')-IIa/aph(6)-Id/blaCTX-M-55/floR/fosA3/OqxAB/sul2/tet(A)/
MT066418.1	142.5kb	Klebsiella pneumoniae	Human	blood	China	Unknown	IncFII(pHN7A8)		blaCTX-M-65/blaKPC-2/blaTEM-1B/rmtB/
MT109193.1	142.5kb	Klebsiella pneumoniae	Human	Unknown	China	2018-01-04	IncFII(pHN7A8)		blaCTX-M-65/blaKPC-2/blaTEM-1B/rmtB/
MT269845.1	142.5kb	Klebsiella pneumoniae	Human	blood	China	2017	IncFII(pHN7A8)		blaCTX-M-65/blaKPC-2/blaTEM-1B/rmtB/
CP073293.1	143.1kb	Klebsiella pneumoniae	Human	urine	China: Chengdu, Sichuan	2020/6	IncR_1,IncFII(pHN7A8)		None
MT269830.1	143.1kb	Klebsiella pneumoniae	Human	blood	China	2017	IncR_1,IncFII(pHN7A8)		blaCTX-M-65/blaKPC-2/blaTEM-1B/catA2/rmtB
CP077777.1	144.4kb	Klebsiella pneumoniae	Human	Unknown	Unknown	Unknown	IncR_1,IncFII(pHN7A8)		blaCTX-M-65/blaKPC-2/blaSHV-12
MN842292.1	145.7kb	Klebsiella pneumoniae	Unknown	Unknown	China:Beijing	Unknown	IncFII(pHN7A8),IncR_1		blaCTX-M-65/blaKPC-2/blaSHV-12/blaTEM-1B/catA2/fosA3/rmtB
CP047194.1	145.9kb	Klebsiella pneumoniae	Human	Unknown	China: Shanghai	2019-01-10	IncR_1,IncFII(pHN7A8)		blaCTX-M-65/blaKPC-2/blaSHV-12/blaTEM-1B/fosA3/rmtB/
MT269834.1	146.5kb	Klebsiella pneumoniae	Human	blood	China	2017	IncFII(pHN7A8)		blaCTX-M-65/blaKPC-2/blaSHV-12/blaTEM-1B/rmtB
MT269838.1	146.5kb	Klebsiella pneumoniae	Human	blood	China	2017	IncFII(pHN7A8)		blaCTX-M-65/blaKPC-2/blaSHV-12/blaTEM-1B/rmtB
MG197498.1	146.6kb	Escherichia coli	Food	chicken meat	China:Guangzhou	2011	IncFII(pHN7A8),IncN_1,IncX1_1	ISCR2/floR/ISCR2/Tn1721/tetA/Tn5393/sul2/Tn5051/IS5075/IS1294/aph(3')-IIa/oqxAB/IS5075/Tn2/blaTEM-1b/rmtB/FosA3/IS26/blaCTX-M-55/ISEcp1	aph(3'')-Ib/aph(3')-IIa/aph(6)-Id/blaCTX-M-55/blaTEM-1B/floR/fosA3/OqxAB/rmtB/sul2/tet(A)/
CP066529.1	147.9kb	Klebsiella pneumoniae	Human	rectal swab	China: Chengdu, Sichuan	2019-06-19	IncFII(pHN7A8)		blaCTX-M-65/blaKPC-2/blaTEM-1B/fosA3/rmtB
CP044259.1	148.1kb	Klebsiella pneumoniae	Human	urine	China:Hangzhou	2018-05-18	IncR_1,IncFII(pHN7A8)		blaCTX-M-65/blaKPC-2/blaTEM-1B/fosA3/rmtB
MT269844.1	148.6kb	Klebsiella pneumoniae	Human	blood	China	2017	IncFII(pHN7A8)		blaCTX-M-65/blaKPC-2/blaTEM-1B/rmtB/
MN823989.1	148.9kb	Klebsiella pneumoniae	Unknown	Unknown	China:Guangdong	Unknown	IncFIB(AP001918)_1,Col156_1,IncFII(pHN7A8)	ISR1/blaTEM-1B/IS26/aac(3)-IId/IS26/ISCfr1/IS26/Tn3/tet(A)/aph(3'')-Ib/IS26/IS6100/IS26/	aac(3)-IId/aadA5/aph(3'')-Ib/aph(6)-Id/blaTEM-1B/dfrA17/mph(A)/sul1/sul2/tet(A)/
CP061960.1	148kb	Klebsiella pneumoniae	Human	sputum	China: Beijing	2017-08-09	IncR_1,IncFII(pHN7A8)		blaCTX-M-65/blaKPC-2/blaSHV-12
MT269823.1	149.3kb	Klebsiella pneumoniae	Human	blood	China	2015	IncFII(pHN7A8)		blaCTX-M-65/blaKPC-2/blaSHV-12/blaTEM-1B/rmtB
MT269824.1	149.3kb	Klebsiella pneumoniae	Human	blood	China	2016	IncFII(pHN7A8)		blaCTX-M-65/blaKPC-2/blaSHV-12/blaTEM-1B/rmtB
MG197495.1	149.5kb	Escherichia coli	Chicken	Unknown	China:Anhui province	2011	IncFII(pHN7A8),IncN_1,IncX1_1	ISCR2/floR/ISCR2/Tn1721/tetA/Tn5393/sul2/Tn5051/IS5075/IS1294/aph(3')-IIa/oqxAB/IS5075/Tn2/blaTEM-1b/rmtB/FosA3/IS26/blaCTX-M-55/ISEcp1	aph(3'')-Ib/aph(3')-IIa/aph(6)-Id/blaCTX-M-55/blaTEM-1B/floR/fosA3/OqxAB/rmtB/sul2/tet(A)/
MG197502.1	149.5kb	Escherichia coli	Human	patient	China:Guangzhou	2013	IncFII(pHN7A8),IncN_1,IncX1_1	ISCR2/floR/ISCR2/Tn1721/tetA/Tn5393/sul2/Tn5051/IS5075/IS1294/aph(3')-IIa/oqxAB/IS5075/Tn2/blaTEM-1b/rmtB/FosA3/IS26/blaCTX-M-55/ISEcp1	aph(3'')-Ib/aph(3')-IIa/aph(6)-Id/blaCTX-M-55/blaTEM-1B/floR/fosA3/OqxAB/rmtB/sul2/tet(A)/
MG197503.1	149.5kb	Escherichia coli	Human	patient	China:Guangzhou	2013	IncFII(pHN7A8),IncN_1,IncX1_1	ISCR2/floR/ISCR2/Tn1721/tetA/Tn5393/sul2/Tn5051/IS5075/IS1294/aph(3')-IIa/oqxAB/IS5075/Tn2/blaTEM-1b/rmtB/FosA3/IS26/blaCTX-M-55/ISEcp1	aph(3'')-Ib/aph(3')-IIa/aph(6)-Id/blaCTX-M-55/blaTEM-1B/floR/fosA3/OqxAB/rmtB/sul2/tet(A)/
CP029225.1	149.6kb	Klebsiella pneumoniae	Human	feces	China:Zhejiang	2017	IncR_1,IncFII(pHN7A8)		blaCTX-M-65/blaKPC-2/blaSHV-12/blaTEM-1B/rmtB
MF168402.1	149.8kb	Klebsiella pneumoniae	Unknown	Unknown	China	Unknown	IncFII(pHN7A8),IncR_1		blaCTX-M-65/blaKPC-2/blaSHV-12/blaTEM-1B/fosA3/rmtB/
CP029381.1	150.6kb	Klebsiella pneumoniae	Human	Unknown	China: Dazhou, Sichuan	2016-12-06	IncR_1,IncFII(pHN7A8)		blaCTX-M-65/blaKPC-2/blaSHV-12/blaTEM-1B/rmtB
MW218143.1	150.6kb	Klebsiella pneumoniae	Human	sputum	China	Unknown	IncR_1,IncFII(pHN7A8)		blaKPC-2/blaSHV-182/blaTEM-1B/rmtB/
MT269820.1	150kb	Klebsiella pneumoniae	Human	blood	China	2018-07-14	IncFII(pHN7A8)		blaCTX-M-65/blaKPC-2/blaSHV-12/blaTEM-1B/rmtB
CP030301.1	151.8kb	Klebsiella pneumoniae	Human	Physical	China: Guangzhou	2015	IncFII(pHN7A8)		blaCTX-M-65/blaKPC-2/blaSHV-12/blaTEM-1B/fosA3/rmtB/
MF168406.1	151.8kb	Klebsiella pneumoniae	Unknown	Unknown	China	Unknown	IncFII(pHN7A8)	IS1R/Tn6367/IS26/ISEcp1/blaCTX-M-65/IS1294/fosA3/IS26/IS1294/blaTEM-1/rmtB/IS1R/ISKpn6/blaKPC-2/ISKpn27/IS26	blaCTX-M-65/blaKPC-2/blaSHV-12/blaTEM-1B/fosA3/rmtB/
MH643789.1	152.6kb	Klebsiella pneumoniae	Human	Unknown	Unknown	Unknown	IncFII(pHN7A8),IncR_1		blaCTX-M-65/blaKPC-2/blaSHV-12/blaTEM-1B/fosA3/rmtB/
MT875328.1	152.6kb	Klebsiella pneumoniae	Human	sputum	China	Unknown	IncR_1,IncFII(pHN7A8)		blaCTX-M-65/blaKPC-41/blaSHV-12/blaTEM-1B/rmtB
MT269828.1	152.8kb	Klebsiella pneumoniae	Human	blood	China	2017	IncR_1,IncFII(pHN7A8)		blaCTX-M-65/blaKPC-2/blaSHV-12/blaTEM-1B/rmtB/
CP066524.1	152.9kb	Klebsiella pneumoniae	Human	rectal swab	China: Chengdu, Sichuan	2019-06-11	IncR_1,IncFII(pHN7A8)		blaCTX-M-65/blaKPC-2/
MH643792.1	152.9kb	Klebsiella pneumoniae	Human	Unknown	Unknown	Unknown	IncR_1,IncFII(pHN7A8)	fosA3/Tn3/blaTEM-1B/blaSHV-12	blaCTX-M-65/blaKPC-2/blaSHV-12/blaTEM-1B/fosA3/rmtB/
CP028582.2	153.1kb	Klebsiella pneumoniae	Human	Unknown	China: Sichuan, Chengdu	2017	IncR_1,IncFII(pHN7A8)		aac(6')-Ib-cr/aadA16/ARR-3/blaCTX-M-65/blaKPC-2/catA2/dfrA27/sul1/
CP066256.1	153.2kb	Klebsiella pneumoniae	Human	urine sample	China:Hangzhou	2018-05-23	IncR_1,IncFII(pHN7A8)		blaCTX-M-65/blaKPC-2/blaSHV-12/blaTEM-1B/fosA3/rmtB/
CP038003.1	153.3kb	Klebsiella pneumoniae	Human	Unknown	China: Bazhong, Sichuan	2016-09-30	IncFII(pHN7A8)		blaCTX-M-65/blaKPC-2/blaSHV-12/blaTEM-1B/fosA3/rmtB/
CP036306.1	153.4kb	Klebsiella pneumoniae	Human	Unknown	China: Chengdu, Sichuan	Unknown	IncFII(pHN7A8)		blaCTX-M-65/blaKPC-2/blaSHV-12/blaTEM-1B/fosA3/rmtB/
CP058228.1	153kb	Klebsiella pneumoniae	Human	Unknown	China	2015-06-02	IncFII(pHN7A8)		blaCTX-M-65/blaKPC-2/blaSHV-12/blaTEM-1B/fosA3/rmtB/
CP066518.1	153kb	Klebsiella pneumoniae	Human	oral swab	China: Chengdu, Sichuan	2019-06-18	IncFII(pHN7A8)		blaCTX-M-65/blaKPC-2/blaSHV-12/blaTEM-1B/fosA3/rmtB/
KT185451.1	155.3kb	Klebsiella pneumoniae	Human	sputum sample of a patient in a	Unknown	Unknown	IncFII(pHN7A8),IncR_1		blaCTX-M-65/blaKPC-2/blaSHV-12/blaTEM-1B/fosA3/rmtB/
MF168404.1	155.5kb	Klebsiella pneumoniae	Unknown	Unknown	China	Unknown	IncFII(pHN7A8),IncR_1	Tn2/Tn6367/IS26/ISEcp1/blaCTX-M-65/IS26/IS1294/IS26/IS1294/Tn2/blaTEM-1/rmtB/IS26/ISKpn27/blaKPC-2/ISKpn6/IS26/blaSHV-12/IS26	blaCTX-M-65/blaKPC-2/blaSHV-12/blaTEM-1B/rmtB
MG764553.1	157.2kb	Klebsiella pneumoniae	Unknown	Unknown	China	Unknown	IncFII(pHN7A8),IncN_1		blaKPC-2/blaSHV-12/dfrA14/qnrS1/tet(A)
CP039810.1	157.5kb	Klebsiella pneumoniae	Human	pus	China:Beijing	2017-08-01	IncR_1,IncFII(pHN7A8)		blaCTX-M-65/blaKPC-2/blaTEM-1B/rmtB/
CP036301.1	158.7kb	Klebsiella pneumoniae	Human	Unknown	China: Sichuan, Chengdu	2017-04-05	IncR_1,IncFII(pHN7A8)		blaCTX-M-65/blaKPC-2/blaTEM-1B/rmtB/
CP043358.1	158.7kb	Klebsiella pneumoniae	Human	Unknown	China: Sichuan, Chengdu	2017-01-05	IncR_1,IncFII(pHN7A8)		blaCTX-M-65/blaKPC-2/blaTEM-1B/rmtB/
CP066536.1	158.7kb	Klebsiella pneumoniae	Environment	environmental surface	China: Chengdu, Sichuan	2019-07-09	IncR_1,IncFII(pHN7A8)		blaCTX-M-65/blaKPC-2/blaTEM-1B/rmtB/
CP064243.1	158.8kb	Klebsiella pneumoniae	Human	Unknown	China:Nanchang	2018/2019	IncR_1,IncFII(pHN7A8)		blaCTX-M-14/blaKPC-2/blaSHV-182/blaTEM-1B/cmlA1
CP031720.1	158.9kb	Klebsiella pneumoniae	Human	Unknown	China: Yibin, Sichuan	2016/9	IncFII(pHN7A8),IncR_1		blaCTX-M-65/blaKPC-2/blaTEM-1B/rmtB/
CP033404.1	159kb	Klebsiella pneumoniae	Human	Unknown	China: Chengdu, Sichuan	2018	IncR_1,IncFII(pHN7A8)		blaCTX-M-65/blaKPC-2/blaTEM-1B/rmtB/
CP026584.1	160.1kb	Klebsiella pneumoniae	Human	Secreta	China: Sichuan	2015-11-12	IncR_1,IncFII(pHN7A8)		blaCTX-M-65/blaKPC-2/blaTEM-1B/catA2/rmtB
MT269831.1	160.6kb	Klebsiella pneumoniae	Human	blood	China	2015	IncFII(pHN7A8),IncR_1		blaKPC-2
CP034324.1	163.5kb	Klebsiella pneumoniae	Human	blood	China	2018-05-06	IncR_1,IncFII(pHN7A8)		blaCTX-M-65/blaKPC-2/blaSHV-12/blaTEM-1B/catA2/fosA3/rmtB
CP025463.1	165.7kb	Klebsiella pneumoniae	Human	Unknown	China:Shanghai	2016-04-18	IncR_1,IncFII(pHN7A8)		blaCTX-M-65/blaKPC-2/blaSHV-12/blaTEM-1B/catA2/rmtB/
CP073380.1	166.2kb	Klebsiella sp.	Human	Unknown	China: Fuzhou, Fujian	2019-08-27	IncFII(pHN7A8)		blaCTX-M-65/blaKPC-2/blaTEM-1B/catA2/rmtB/
CP018455.1	166.7kb	Klebsiella pneumoniae	Human	blood	China	2015/3	IncR_1,IncFII(pHN7A8)		blaCTX-M-65/blaKPC-2/blaSHV-12/blaTEM-1B/rmtB
MT269825.1	167.4kb	Klebsiella pneumoniae	Human	blood	China	2017	IncR_1,IncFII(pHN7A8)		blaCTX-M-65/blaKPC-2/blaTEM-1B/catA2/rmtB
CP072998.1	167.5kb	Klebsiella pneumoniae	Human	Unknown	China:Zhejiang	2015/2017	IncR_1,IncFII(pHN7A8)		blaCTX-M-65/blaTEM-1B/catA2/fosA3/rmtB
MF133495.1	168.2kb	Klebsiella pneumoniae	Unknown	Unknown	China	Unknown	IncFII(pHN7A8),IncR_1		blaCTX-M-65/blaKPC-2/blaTEM-1B/fosA3/rmtB
MT269819.1	168.3kb	Klebsiella pneumoniae	Human	blood	China	Unknown	IncFII(pHN7A8),IncR_1		blaCTX-M-65/blaKPC-2/blaTEM-1B/rmtB/
CP026131.1	168.7kb	Klebsiella pneumoniae	Human	urine	China: Fujian Province	2014-05-20	IncR_1,IncFII(pHN7A8)		blaCTX-M-65/blaKPC-2/blaSHV-12/blaTEM-1B/catA2/rmtB/
CP026141.1	168.7kb	Klebsiella pneumoniae	Human	ascites	China: Fujian Province	2014-11-30	IncFII(pHN7A8),IncR_1	IS6/IS5/blaCTX-M-6/IS1380/IS6/catA/IS6/Tn3/IS6/blaSHV-12/IS6	blaCTX-M-65/blaKPC-2/blaSHV-12/blaTEM-1B/catA2/rmtB/
CP064237.1	169.2kb	Klebsiella pneumoniae	Human	Unknown	China:Nanchang	2018/2019	IncFII(pHN7A8),IncR_1		blaCTX-M-14/blaKPC-2/blaSHV-12/blaTEM-1B/cmlA1/
KF537631.1	17.3kb/partial	Escherichia coli	Chicken	Unknown	China:Changchun	2009	IncFII(pHN7A8)		blaCTX-M-65/blaTEM-1B/fosA3/rmtB/
MT269840.1	170.6kb	Klebsiella pneumoniae	Human	blood	China	2014	IncR_1,IncFII(pHN7A8)		blaCTX-M-65/blaKPC-2/blaTEM-1B/catA2/fosA3/rmtB/
MT269841.1	170.6kb	Klebsiella pneumoniae	Human	blood	China	2017	IncR_1,IncFII(pHN7A8)		blaCTX-M-65/blaKPC-2/blaTEM-1B/catA2/fosA3/rmtB/
MT269832.1	170kb	Klebsiella pneumoniae	Human	blood	China	2017	IncR_1,IncFII(pHN7A8)		blaCTX-M-65/blaKPC-2/blaTEM-1B/fosA3/rmtB
MT269842.1	170kb	Klebsiella pneumoniae	Human	blood	China	2017	IncR_1,IncFII(pHN7A8)	blaKPC-2/fosA3/blaTEM-1B/rmtB/	blaCTX-M-65/blaKPC-2/blaTEM-1B/fosA3/rmtB
MT657397.1	171.5kb	Salmonella sp.	Pig	Unknown	Unknown	Unknown	IncFIA(HI1),IncN_1,IncFII(pHN7A8)		aadA2/blaCTX-M-55/blaTEM-1B/cmlA1/dfrA12/OqxAB/qnrS1/tet(M)
CP064253.1	172.1kb	Klebsiella pneumoniae	Human	Unknown	China:Nanchang	2018/2019	IncR_1,IncFII(pHN7A8)		blaCTX-M-65/blaKPC-2/blaTEM-1B/catA2/fosA3/rmtB/
CP064248.1	172.3kb	Klebsiella pneumoniae	Human	Unknown	China:Nanchang	2018/2019	IncFII(pHN7A8),IncR_1		blaCTX-M-65/blaKPC-2/blaTEM-1B/catA2/fosA3/rmtB/
MT269833.1	172.3kb	Klebsiella pneumoniae	Human	blood	China	2016	IncR_1,IncFII(pHN7A8)		blaCTX-M-65/blaKPC-2/blaTEM-1B/catA2/fosA3/rmtB/
MT269843.1	172.3kb	Klebsiella pneumoniae	Human	blood	China	2017	IncR_1,IncFII(pHN7A8)		blaCTX-M-65/blaKPC-2/blaTEM-1B/catA2/fosA3/rmtB/
CP061347.1	173.3kb	Klebsiella pneumoniae	Human	Unknown	China: Wenzhou	2018-09-01	IncR_1,IncFII(pHN7A8)		blaCTX-M-65/blaKPC-2/blaTEM-1B/catA2/fosA3/rmtB/
MF168403.1	173.7kb	Klebsiella pneumoniae	Unknown	Unknown	China	Unknown	IncFII(pHN7A8),IncR_1		blaCTX-M-65/blaKPC-2/blaTEM-1B/catA2/fosA3/rmtB/
MF168405.1	173.7kb	Klebsiella pneumoniae	Unknown	Unknown	China	Unknown	IncFII(pHN7A8),IncR_1		blaCTX-M-65/blaKPC-2/blaTEM-1B/catA2/fosA3/rmtB/
MN842295.1	174.1kb	Klebsiella pneumoniae	Unknown	Unknown	China:Wenzhou	Unknown	IncFII(pHN7A8),IncR_1		blaCTX-M-65/blaKPC-2/blaTEM-1B/catA2/fosA3/rmtB/
CP053017.1	174.2kb	Klebsiella pneumoniae	Human	Unknown	China:Yunnan	2016-10-03	IncFII(pHN7A8),IncR_1		blaCTX-M-65/blaKPC-2/blaTEM-1B/catA2/fosA3/rmtB/
MK036888.1	174.2kb	Klebsiella pneumoniae	Unknown	Unknown	China: Chongqing	2014	IncFII(pHN7A8),IncR_1		blaCTX-M-65/blaKPC-2/blaTEM-1B/catA2/fosA3/rmtB/
CP025952.1	175.2kb	Klebsiella pneumoniae	Human	Unknown	China	2015	IncFII(pHN7A8),IncR_1		blaCTX-M-65/blaKPC-2/blaTEM-1B/catA2/fosA3/rmtB/
MT269835.1	175.8kb	Klebsiella pneumoniae	Human	blood	China	2017	IncFII(pHN7A8),IncR_1	Tn3/blaKPC-2/Tn552/cmlA/blaKPC-2/fosA/blaTEM-1B/rmtB/	blaCTX-M-65/blaKPC-2/blaTEM-1B/catA2/fosA3/rmtB/
MT269822.1	175kb	Klebsiella pneumoniae	Human	blood	China	2015	IncR_1,IncFII(pHN7A8)		blaCTX-M-65/blaKPC-2/blaTEM-1B/catA2/rmtB/
CP039820.1	176.4kb	Klebsiella pneumoniae	Human	urine	China:Wuhan	2017-10-18	IncR_1,IncFII(pHN7A8)		blaCTX-M-65/blaKPC-2/blaTEM-1B/catA2/fosA3/rmtB/
CP036372.1	177.2kb	Klebsiella pneumoniae	Human	Unknown	China: Sichuan, Chengdu	2017	IncR_1,IncFII(pHN7A8)		blaCTX-M-65/blaKPC-2/blaTEM-1B/catA2/fosA3/rmtB
MN480461.1	179.8kb	Klebsiella pneumoniae	Human	Blood	China	Unknown	IncFII(pHN7A8),IncR_1	IS26/fosA3/IS26/Tn3/IS26/Tn3/tet(A)/IS6/Tn3/blaSHV-12/IS26/IS26/catA2/IS26/Tn3/2/blaTEM-1B/blaCTX-M-3/ISEcp1/IS26/qnrB6/IS91/sul1/aadA16/dfrA27/ARR-3/aac(6')-Ib-cr/IS26/blaKPC-2/ISKpn27/IS26	aac(6')-Ib-cr/aadA16/ARR-3/blaCTX-M-3/blaKPC-2/blaSHV-12/blaTEM-1B/catA2/dfrA27/fosA3/qnrB6/rmtB/sul1/tet(A)
CP040535.1	182.1kb	Klebsiella pneumoniae	Human	blood	China	2016	IncFII(pHN7A8),IncR_1		blaCTX-M-65/blaKPC-2/blaTEM-1B/catA2/fosA3/rmtB/
CP040541.1	182.1kb	Klebsiella pneumoniae	Human	blood	China	2016	IncR_1,IncFII(pHN7A8)		blaCTX-M-65/blaKPC-2/blaTEM-1B/catA2/fosA3/rmtB/
CP040547.1	182.1kb	Klebsiella pneumoniae	Human	blood	China	2016	IncR_1,IncFII(pHN7A8)		blaCTX-M-65/blaKPC-2/blaTEM-1B/catA2/fosA3/rmtB/
MF437312.1	182.1kb	Klebsiella pneumoniae	Unknown	Unknown	China	2016-05-21	IncR_1,IncFII(pHN7A8)		blaCTX-M-65/blaKPC-2/blaTEM-1B/catA2/fosA3/rmtB/
MW598237.1	182.1kb	Klebsiella pneumoniae	Human	blood	China	2016	IncR_1,IncFII(pHN7A8)		blaCTX-M-65/blaKPC-2/blaTEM-1B/catA2/fosA3/rmtB/
CP028541.2	182kb	Klebsiella pneumoniae	Human	Unknown	China: Yibin, Sichuan	2016/8	IncR_1,IncFII(pHN7A8)		blaCTX-M-65//blaKPC-2/blaTEM-1B/catA2/fosA3/rmtB/
CP043935.1	183.7kb	Klebsiella pneumoniae	Chicken	Unknown	China	2018/9	IncX1_1,IncFII(pHN7A8)		aph(3'')-Ib/aph(3')-IIa/aph(6)-Id/blaCTX-M-55/floR/fosA3/OqxAB/sul2/tet(A)/
MK433207.1	184.8kb	Klebsiella pneumoniae	Pig	Unknown	China	2018/9	IncFII(pHN7A8)	blaSHV-12/Tn1722/blaKPC-2/	blaKPC-2/blaSHV-12/catA2
MW598248.1	187.3kb	Klebsiella pneumoniae	Human	blood	China	2016	IncR_1,IncFII(pHN7A8)		blaCTX-M-65/blaKPC-2/blaTEM-1B/catA2/fosA3/rmtB
MT090958.1	187kb	Klebsiella pneumoniae	Human	blood from male	China	Unknown	IncR_1,IncFII(pHN7A8)		blaCTX-M-65/blaTEM-1B/fosA3/rmtB/
CP068687.1	189.5kb	Klebsiella pneumoniae	Human	conjugation assay	China:Shanghai	2019-08-23	IncR_1,IncFII(pHN7A8)		blaKPC-2/blaTEM-1B/rmtB
CP068692.1	189.5kb	Klebsiella pneumoniae	Human	blood	China:Shanghai	2018-12-16	IncR_1,IncFII(pHN7A8)		blaKPC-2/blaTEM-1B/rmtB
CP050282.1	190.1kb	Klebsiella pneumoniae	Human	blood	China:Nanchang	2017-12-07	IncFII(pHN7A8),IncR_1		blaCTX-M-14/blaKPC-2/blaSHV-12/blaTEM-1B/cmlA1/
MK419152.1	191.9kb	Escherichia coli	Pig	Unknown	Unknown	Unknown	IncFII(pHN7A8),IncN_1,p0111_1	IS26/ISApl1/mcr-1/ISApl1/IS26/blaCTX-M-55/ISEcp1/IS26	blaCTX-M-55/mcr-1.1/
CP023942.1	192.7kb	Klebsiella pneumoniae	Human	Wound	Canada: BC	2013/7	IncR_1,IncFII(pHN7A8)		blaCTX-M-65/blaKPC-2/blaTEM-1B/catA2/floR/rmtB
CP063929.1	195.8kb	Klebsiella pneumoniae	Human	Human fecal samples	China:Tangshan	2019-02-22	IncFII(pHN7A8),IncFIA_1,IncFIB(AP001918)_1		aac(3)-IId/aac(6')-Ib-cr/aadA5/ARR-3/blaCTX-M-55/blaTEM-1B/catB3/dfrA17/erm(B)8/fosA3/mph(A)/rmtB/sul1
MG764548.1	222.9kb	Escherichia coli	Unknown	Unknown	China	Unknown	IncFII(pHN7A8),IncFIA_1		aadA5/aph(3'')-Ib/aph(6)-Id/blaCTX-M-55/blaTEM-1B/dfrA17/erm(B)8/floR/fosA3/mph(A)/mph(A)/rmtB/sul1/sul2/tet(A)
CP029230.1	255.8kb	Klebsiella pneumoniae	Human	feces	China:Zhejiang	2017	IncI1_1_Alpha,IncFII(pHN7A8)		aadA16/blaCTX-M-14b/blaKPC-2/blaTEM-1B/dfrA27/rmtB/sul1
MN101858.1	291.5kb	Escherichia coli	Environment	Laboratory strain	China	2019	IncHI1A_1,IncFIA(HI1),IncFII(pHN7A8),IncHI1B(R27)		ant(3'')-Ia/aph(3'')-Ib/aph(6)-Id/blaCTX-M-55/blaTEM-1B/floR/fosA3/lnu(G)/qnrS1/sul2/tet(A)/tet(X4)
MT644086.1	300.8kb	Klebsiella pneumoniae	Human	Unknown	Unknown	2018	IncR_1,IncFII(pHN7A8),IncFIB(K)_1_Kpn3		blaCTX-M-65/blaKPC-2/blaSHV-12
MZ156798.1	368.7kb	Klebsiella pneumoniae	Human	bile	China	2020-04-20	IncFIB(K),IncFII(pHN7A8)		blaKPC-2
CP061348.1	38.4kb	Klebsiella pneumoniae	Human	Unknown	China: Wenzhou	2018-09-01	IncFII(pHN7A8)		blaCTX-M-65/blaKPC-2/blaTEM-1B/rmtB/
CP030133.1	40.3kb	Klebsiella pneumoniae	Human	urine	Taiwan	2014-12-02	IncFII(pHN7A8)		None
MT230416.1	43.8kb	Escherichia coli	Unknown	Unknown	Unknown	Unknown	IncFII(pHN7A8)		None
MW245022.1	46.3kb	Klebsiella pneumoniae	Human	blood	Egypt	Unknown	IncFII(pHN7A8)		blaCTX-M-65/blaTEM-1B/catA2/fosA3/rmtB
MG197493.1	57.2kb	Escherichia coli	Chicken	Unknown	China:Anhui province	2011	IncFII(pHN7A8),IncN_1		blaCTX-M-55/fosA3/
CP073376.1	57.3kb	Klebsiella sp.	Human	Unknown	China: Fuzhou, Fujian	2019-08-27	IncFII(pHN7A8)		blaCTX-M-55/blaTEM-1B/rmtB
CP016402.1	58.5kb	Klebsiella pneumoniae	Human	bile	China	2014-09-01	IncFII(pHN7A8)		blaCTX-M-65/blaSHV-12/blaKPC-2/catA2
CP034424.1	59.4kb	Klebsiella pneumoniae	Human	BALF	China: Beijing	2016-04-11	IncFII(pHN7A8),IncR_1		blaCTX-M-65/blaKPC-2/
MT108211.1	59.4kb	Klebsiella pneumoniae	Unknown	Unknown	China:Henan	Unknown	IncR_1,IncFII(pHN7A8)		blaCTX-M-65/blaKPC-2/
CP017086.1	60.6kb	Proteus mirabilis	Human	urine	China: Zhejiang	2014	IncN_1,IncFII(pHN7A8),ColpVC_1		blaCTX-M-65/blaKPC-2/rmtB/blaTEM-1B/fosA3
MN419308.1	64.2kb	Klebsiella pneumoniae	Unknown	Unknown	China:Beijing	2016	IncFII(pHN7A8)		blaCTX-M-65/blaTEM-1B/fosA3/rmtB/
CP024823.1	66.3kb	Escherichia coli	Human	Peritoneal fluid	South Korea: Incheon	2015	IncFII(pHN7A8)		blaCTX-M-55/fosA3/
CP019269.1	66.7kb	Escherichia coli	Chicken	stool	Hong Kong	2013/8	IncN_1,IncFII(pHN7A8)		blaCTX-M-55/fosA3/
MK079570.1	66.9kb	Klebsiella pneumoniae	Food	retail vegetable	Unknown	Unknown	IncFII(pHN7A8)		blaCTX-M-55/fosA3/
MW298654.1	68.6kb	Escherichia coli	Cattle	Dairy manure	Unknown	2019-11-15	IncFII(pHN7A8)		blaCTX-M-55
KX608544.1	68.7kb	Escherichia coli	Chicken	fecal swab	Brazil	Unknown	IncFII(pHN7A8)		blaCTX-M-55/fosA3/
AP018674.1	68kb	Klebsiella pneumoniae	Environment	wastewater	Japan:Tokyo	2017/8	IncFII(pHN7A8),IncN_1	IS13/IS6/fosA3/IS6/blaKPC-2/IS6	blaKPC-2/fosA3/
MN891685.1	69.3kb	Klebsiella pneumoniae	Unknown	Unknown	China：Beijing	Unknown	IncFII(pHN7A8)		blaKPC-2/blaSHV-12/
MN702385.1	70.5kb	Escherichia coli	Chicken	feces	China	Unknown	IncFII(pHN7A8)	IS1/Tn2/IS26/blaTEM-1b/rmtB/IS26/blaCTX-M-55/ISEcp1	blaCTX-M-55/blaTEM-1B/rmtB
CP049351.1	70.7kb	Escherichia coli	Chicken	Unknown	China: Shandong	2015	IncFII(pHN7A8)		blaTEM-1B/rmtB/
MH329656.1	70.8kb	Escherichia coli	Unknown	Unknown	Unknown	Unknown	IncFII(pHN7A8)		blaCTX-M-55/blaTEM-1B/fosA3/rmtB/
MT108209.1	70kb	Klebsiella pneumoniae	Unknown	Unknown	China:Beijing	Unknown	IncR_1,IncFII(pHN7A8)		blaCTX-M-65/blaKPC-2/blaSHV-12
MG197500.1	71.5kb	Klebsiella pneumoniae	Environment	pork	China:Guangzhou	2011	IncFII(pHN7A8)		blaCTX-M-55
MG197501.1	71.5kb	Klebsiella pneumoniae	Environment	pork	China:Guangzhou	2011	IncFII(pHN7A8)	IS26/blaCTX-M-55/ISEcp1/IS26	blaCTX-M-55
CP026576.2	72.5kb	Escherichia coli	Human	Rectal swab	China: Sichuan, Chengdu	2014/10	IncFII(pHN7A8)		blaCTX-M-55/fosA3/
MG197489.1	72.5kb	Escherichia coli	Chicken	Unknown	China:Guangdong Province	2009	IncFII(pHN7A8)		blaCTX-M-55/fosA3/
MG197492.1	72.5kb	Escherichia coli	Pig	Unknown	China:Guangdong province	2014	IncFII(pHN7A8)	IS1/Tn2/IS26/fosA3/IS26/blaCTX-M-55/ISEcp1/IS1	blaCTX-M-55/fosA3/
MW298658.1	72.5kb	Escherichia coli	Cattle	Dairy manure	Unknown	Unknown	IncFII(pHN7A8)		blaCTX-M-55/fosA3/
CP053082.1	73.1kb	Escherichia coli	Chicken	Unknown	China: Zhengzhou	2017/5	IncFII(pHN7A8)	IS1/Tn3/IS6/IS91/blaTEM-1B/IS6/	blaTEM-1B/rmtB/
MN822125.1	73.2kb	Escherichia coli	Unknown	Unknown	China: Henan	2014	IncFII(pHN7A8)		blaCTX-M-55/fosA3/rmtB
CP026147.1	73.7kb	Klebsiella pneumoniae	Human	end of the catheter	China: Fujian Province	2014-12-07	IncFII(pHN7A8)		blaCTX-M-65/blaKPC-2/blaSHV-12/catA2/
CP055254.1	73.8kb	Escherichia coli	Chicken	anqing	China: anhui	2017	IncFII(pHN7A8)		blaCTX-M-55/fosA3/
MT108205.1	73.8kb	Klebsiella pneumoniae	Unknown	Unknown	China:Beijing	2018-02-05	IncFII(pHN7A8)		blaKPC-2/blaTEM-1B/fosA3/rmtB/
CP040124.1	74kb	Klebsiella pneumoniae	Human	sputum	China	2015-09-01	IncFII(pHN7A8)		blaCTX-M-65/blaTEM-1B/rmtB
CP025949.1	75.2kb	Escherichia coli	Human	Unknown	China: Sichuan, Yibin	2016-10-27	IncFII(pHN7A8)		aph(3')-IIa/blaCTX-M-55/blaTEM-1B/rmtB/
CP028547.2	75.7kb	Klebsiella pneumoniae	Human	Unknown	China: Zigong, Sichuan	2017	IncFII(pHN7A8)		blaKPC-2/blaSHV-12/blaTEM-1B/catA2/rmtB
CP065557.1	75.7kb	Klebsiella pneumoniae	Human	feces	China	2019-05-23	IncFII(pHN7A8),IncR_1		blaKPC-2/blaSHV-12/
MK778454.1	76.2kb	Salmonella enterica	Pig	Unknown	China: Yangzhou	Unknown	IncFII(pHN7A8)		blaCTX-M-55
LN897475.2	76.7kb	Klebsiella pneumoniae	Human	Unknown	bolivia	2013	IncFII(pHN7A8)	IS1/IS26/ISEcp1/blaCTX-M-65/IS903D/IS26/IS1294/blaTEM-1/rmtB/IS26/IS1	blaCTX-M-65/blaTEM-1B/rmtB
MG197499.1	76.7kb	Escherichia coli	Environment	pork	China:Guangzhou	2011	IncFII(pHN7A8)		blaCTX-M-65/blaTEM-1B/rmtB
MG197496.1	76.9kb	Escherichia coli	Chicken	Unknown	China:Anhui province	2011	IncFII(pHN7A8)		blaCTX-M-65/blaTEM-1B/fosA3/rmtB/
KX503323.1	76kb	Escherichia coli	Pig	Unknown	China:Henan Province	2014Unknown2015	IncFII(pHN7A8)		aph(3')-VI/blaNDM-1/
MK416152.1	77.1kb	Escherichia coli	Food	retail vegetable	Unknown	Unknown	IncFII(pHN7A8),IncN_1		blaCTX-M-55/fosA3/
CP046117.1	77kb	Enterobacter cloacae	Human	sputum	China: Guangzhou	2017-03-29	IncFII(pHN7A8)		blaCTX-M-65/blaTEM-1B/rmtB
CP075483.1	78.9kb	Escherichia coli	Pig	pig farm	China	2018	IncFII(pHN7A8)		blaCTX-M-55/erm(B)8/mph(A)
JN232517.1	78.9kb	Escherichia coli	dog	Unknown	China:Guangdong	2008	IncFII(pHN7A8)		blaCTX-M-65/blaTEM-1B/fosA3/rmtB/
LN897474.2	78.9kb	Klebsiella pneumoniae	Human	Unknown	bolivia	2013	IncFII(pHN7A8)		blaCTX-M-65/blaTEM-1B/fosA3/rmtB/
MG197497.1	78.9kb	Escherichia coli	Chicken	Unknown	China:Henan Province	2009	IncFII(pHN7A8)		blaCTX-M-65/blaTEM-1B/fosA3/rmtB/
KY865322.1	79.8kb	Escherichia coli	Chicken	feces	China	2015Unknown2016	IncFII(pHN7A8)		aph(3'')-Ib/aph(6)-Id/blaCTX-M-55/fosA3/sul2/tet(A)/
KT879914.1	83.6kb	Escherichia coli	Pig	Unknown	China:Henan Province	2014Unknown2015	IncFII(pHN7A8)		aph(3')-VI/blaNDM-1/blaTEM-1B/fosA3/rmtB
CP033394.2	84.8kb	Klebsiella pneumoniae	Human	Unknown	China: Chengdu, Sichuan	2017/7	IncFII(pHN7A8)		blaCTX-M-65/blaKPC-12/catA2
CP036366.1	84.8kb	Klebsiella pneumoniae	Human	Unknown	China: Chengdu, Sichuan	2018	IncFII(pHN7A8)		blaCTX-M-65/blaKPC-12/catA2
CP026152.1	85.4kb	Klebsiella pneumoniae	Human	blood	China: Fujian Province	2014-12-02	IncR_1,IncFII(pHN7A8)		blaKPC-2/catA2
CP062214.1	86.2kb	Escherichia coli	Environment	river water	New Zealand: Christchurch	2020-01-28	IncFII(pHN7A8)	IS26/blaCTX-M-55/blaTEM-1B/IS26/rmtB/IS26/floR/IS91/IS21/IS91/Tn3/IS6/aph(4)-Ia/aac(3)-Iva/IS26/Tn3/IS1	aac(3)-IVa/aph(4)-Ia/blaCTX-M-55/blaTEM-1B/floR/rmtB/
CP032991.1	86kb	Escherichia coli	Environment	Jin River water W2	China: Chengdu	2015-03-26	IncN_1,IncFII(pHN7A8)		blaCTX-M-55
KX023260.1	87.3kb	Escherichia coli	Chicken	Unknown	China	Unknown	IncFII(pHN7A8)	blaCTX-M-55/ISEcp1/IS26	blaCTX-M-55
CP050339.1	88.5kb	Klebsiella pneumoniae	Human	bronchoalveolar lavage	China	2019-11-23	IncR_1,IncFII(pHN7A8)		blaKPC-2/catA2/
MT108206.1	88.9kb	Klebsiella pneumoniae	Unknown	Unknown	China:Zhejiang	2018-11-22	IncFII(pHN7A8)		blaKPC-2/blaTEM-1B/catA2/rmtB/
CP064220.1	89.4kb	Klebsiella pneumoniae	Human	blood	China:Nanchang	2018/2019	IncFII(pHN7A8),IncR_1		blaCTX-M-14/blaTEM-1B/cmlA1
CP034108.1	89.6kb	Escherichia coli	Duck	Unknown	China: Deyang, Sichuan	2017-01-09	IncFII(pHN7A8)		blaCTX-M-55/blaTEM-1B/rmtB
AP018568.2	89.8kb	Citrobacter freundii	Human	urine	Viet Nam: Hanoi	2017	IncFII(pHN7A8),IncN_1		None
CP066544.1	90.3kb	Klebsiella pneumoniae	Human	blood	Taiwan	2014-07-18	IncFII(pHN7A8),IncR_1		blaCTX-M-65/blaKPC-2/
CP065440.1	91.3kb	Klebsiella pneumoniae	Human	Taichung Veterans General Hospital	Taiwan	2019-11-19	IncFII(pHN7A8),IncR_1		blaCTX-M-90/blaKPC-2/
CP047091.1	91.5kb	Salmonella sp.	Pig	Unknown	China:Henan	2016-12-10	IncN_1,IncFII(pHN7A8)		blaCTX-M-55
CP026589.1	91.6kb	Klebsiella pneumoniae	Human	Unknown	China:Nanchang	2016-10-24	IncFII(pHN7A8)		blaCTX-M-65/blaKPC-2/blaTEM-1B/fosA3/rmtB
MN865122.1	91.9kb	Escherichia coli	Human	Sputum	China	Unknown	IncFII(pHN7A8)		aph(3'')-Ib/aph(6)-Id/blaCTX-M-55/floR/fosA3/rmtB/sul2/tet(A)/
CP035314.1	92.3kb	Escherichia coli	Pig	Unknown	China: Henan	2017-10-01	IncFII(pHN7A8),IncN_1		blaCTX-M-55
CP063855.1	92.3kb	Klebsiella pneumoniae	Cattle	wild yak feces	China:Baoding	2019-11-18	IncFII(pHN7A8)		aph(3'')-Ib/aph(6)-Id/blaCTX-M-55/floR/fosA3/sul2/tet(A)
CP063861.1	92.3kb	Klebsiella pneumoniae	Deer	WhiteUnknownlipped Deer	China:Baoding	2019-07-26	IncFII(pHN7A8)		aph(3'')-Ib/aph(6)-Id/blaCTX-M-55/floR/fosA3/sul2/tet(A)
CP050710.1	92.7kb	Salmonella enterica	Human	Diarrheal patient	China:Shanghai	2013-09-29	IncX1_1,IncFII(pHN7A8)		aph(3')-IIa/blaCTX-M-55/OqxAB/
CP050717.1	92.7kb	Salmonella enterica	Human	Diarrheal patient	China:Shanghai	2013-06-19	IncX1_1,IncFII(pHN7A8)		aph(3')-IIa/blaCTX-M-55/OqxAB/
CP055248.1	92kb	Citrobacter freundii	Human	urine	China:guangzhou	2018-08-14	IncFII(pHN7A8)		aph(3'')-Ib/aph(6)-Id/blaCTX-M-55/floR/fosA3/sul2/tet(A)
CP064214.1	93.1kb	Klebsiella pneumoniae	Human	blood	China:Nanchang	2018/2019	IncFII(pHN7A8),IncR_1		blaCTX-M-14/blaTEM-1B/cmlA1
CP064260.1	93.1kb	Klebsiella pneumoniae	Human	blood	China:Nanchang	2018/2019	IncFII(pHN7A8),IncR_1		blaCTX-M-14/blaTEM-1B/cmlA1
CP040807.1	93.2kb	Escherichia fergusonii	Chicken	feces	China: Zhejiang	2017-05-04	IncFII(pHN7A8)		aph(3'')-Ib/aph(6)-Id/blaCTX-M-55/floR/fosA3/rmtB/sul2/tet(A)/
CP023938.1	93.4kb	Klebsiella pneumoniae	Human	Rectal	Canada: BC	2012/11	IncFII(pHN7A8)		blaKPC-2/blaSHV-12/catA2
CP063481.1	93.4kb	Escherichia coli	Food	chicken meat	Laos	2018	IncFII(pHN7A8)	IS91/sul1/IS4/aadA/dfrA12/IS6/Tn3/	blaNDM-5/blaTEM-1B/dfrA12/rmtB/sul1
CP050345.1	93.5kb	Klebsiella pneumoniae	Human	bronchoalveolar lavage	China	2019-11-18	IncR_1,IncFII(pHN7A8)		blaCTX-M-65/blaKPC-2/catA2
CP017981.1	93.8kb	Escherichia coli	Human	urine	China: Guangzhou	2015-07-21	IncFII(pHN7A8)	Tn3/IS30/IS5/blaNDM-5/IS6/mph(A)/IS6/Tn3/IS6/blaTEM-1B/IS26/IS30	blaNDM-5/blaTEM-1B/erm(B)8/mph(A)/
CP050351.1	93.9kb	Klebsiella pneumoniae	Human	sputum	China	2019-10-29	IncR_1,IncFII(pHN7A8)		blaCTX-M-65/blaKPC-33/catA2
CP019276.1	94.1kb	Escherichia coli	Pig	stool	Hong Kong	2013/4	IncFII(pHN7A8)		blaCTX-M-55/fosA3/
CP064226.1	94.3kb	Klebsiella pneumoniae	Human	blood	China:Nanchang	2018/2019	IncR_1,IncFII(pHN7A8)		blaCTX-M-14/cmlA1/
CP048414.1	94.8kb	Klebsiella pneumoniae	Horse	Unknown	China:Qingdao	2018-01-01	IncFII(pHN7A8)		blaCTX-M-65/blaKPC-2/blaTEM-1B/fosA3/rmtB
KY865321.1	94.9kb	Escherichia coli	Chicken	feces	China	2015Unknown2016	IncFII(pHN7A8)		aph(3'')-Ib/aph(6)-Id/blaCTX-M-55/floR/fosA3/sul2/tet(A)
MN101857.1	94.9kb	Escherichia coli	pork	Unknown	China	2019	IncFII(pHN7A8)		aph(3'')-Ib/aph(6)-Id/blaCTX-M-55/floR/fosA3/sul2/tet(A)
MG591701.1	94kb	Escherichia coli	Unknown	Unknown	Unknown	Unknown	IncFII(pHN7A8)		aph(3'')-Ib/aph(6)-Id/blaCTX-M-55/blaTEM-1B/dfrA14/floR/fosA3/rmtB/sul2/tet(A)/
MN823991.1	96.1kb	Escherichia coli	Unknown	Unknown	China:Zhejiang	Unknown	IncN_1,IncFII(pHN7A8)		blaCTX-M-55/blaTEM-1B/fosA3/rmtB/
CP065445.1	96.7kb	Klebsiella pneumoniae	Human	Taichung Veterans General Hospital	Taiwan	2019-11-19	IncFII(pHN7A8),IncR_1		blaKPC-2
CP076034.1	97.8kb	Klebsiella pneumoniae	Human	balf	China: Bejing	2020/9	IncFII(pHN7A8)		aph(3')-IIa/blaCTX-M-55/blaTEM-1B/fosA3/OqxAB/
CP032242.1	98.5kb	Klebsiella pneumoniae	Human	blood	China:Shanghai	2018-05-12	IncR_1,IncFII(pHN7A8)		blaCTX-M-65/blaKPC-2/blaTEM-1B/fosA3/rmtB
MG197494.1	98.9kb	Escherichia coli	Chicken	Unknown	China:Anhui province	2011	IncFII(pHN7A8),IncN_1		blaCTX-M-55/fosA3/

## Sheet: Tables S3
Tables S3. Information on 103 IncF33 plasmids negative for blaKPC genes
Plasmid name	Plasmid GenBank accession number	Plasmid size (bp)	Organism	Host	Country	Collection date	Replicon	Plasmid carrying resistance genes
p3R-3	CP049351.1	68949	Escherichia coli	Chicken	China:Shandong	2015	F33:A-:B-	blaTEM-1B/rmtB/
pS183-1.2	CP063929.1	190929	Klebsiella pneumoniae	Human	China:Hebei	2019	F33:A4:B1	aac(3)-IId/aac(6')-Ib-cr/aadA5/ARR-3/blaCTX-M-55/blaTEM-1B/catB3/dfrA17/erm(B)8/fosA3/mph(A)/rmtB/sul1
unnamed	CP062214.1	83974	Escherichia coli	Environment	New Zealand: Christchurch	2020	F33:A-:B-	aac(3)-IVa/aph(4)-Ia/blaCTX-M-55/blaTEM-1B/floR/rmtB/
pS13D	MT657397.1	167286	Salmonella sp.	Pig	China:Henan	2016	N1-F33:A18:B-	aadA2/blaCTX-M-55/blaTEM-1B/cmlA1/dfrA12/oqxAB/qnrS1/tet(M)
p11011-fosA	MG764548.1	217419	Escherichia coli	Unknown	China	Unknown	F33:A4:B-	aadA5/aph(3'')-Ib/aph(6)-Id/blaCTX-M-55/blaTEM-1B/dfrA17/erm(B)8/floR/fosA3/mph(A)/mph(A)/rmtB/sul1/sul2/tet(A)
p2019XSD11-TC2-284	MN101858.1	284309	Escherichia coli	Environment	China	2019	HI1A-HI1B-F33:A8:B-	ant(3'')-Ia/aph(3'')-Ib/aph(6)-Id/blaCTX-M-55/blaTEM-1B/floR/fosA3/lnu(G)/qnrS1/sul2/tet(A)/tet(X4)
pHNAH24	MG197495.1	145804	Escherichia coli	Chicken	China:Anhui	2011	N1-X1-F33:A-:B-	aph(3'')-Ib/aph(3')-IIa/aph(6)-Id/blaCTX-M-55/blaTEM-1B/floR/fosA3/oqxAB/rmtB/sul2/tet(A)/
pHNMCC14	MG197498.1	142896	Escherichia coli	Food	China:Guangdong	2011	N1-X1-F33:A-:B-	aph(3'')-Ib/aph(3')-IIa/aph(6)-Id/blaCTX-M-55/blaTEM-1B/floR/fosA3/oqxAB/rmtB/sul2/tet(A)/
pHNZY32	MG197502.1	145804	Escherichia coli	Human	China:Guangdong	2013	N1-X1-F33:A-:B-	aph(3'')-Ib/aph(3')-IIa/aph(6)-Id/blaCTX-M-55/blaTEM-1B/floR/fosA3/oqxAB/rmtB/sul2/tet(A)/
pHNZY118	MG197503.1	145804	Escherichia coli	Human	China:Guangdong	2013	N1-X1-F33:A-:B-	aph(3'')-Ib/aph(3')-IIa/aph(6)-Id/blaCTX-M-55/blaTEM-1B/floR/fosA3/oqxAB/rmtB/sul2/tet(A)/
pHNGH9C28	CP125894.1	124933	Klebsiella pneumoniae	Chicken	China:Guangdong	2019	X1-F33:A-:B-	aph(3'')-Ib/aph(3')-IIa/aph(6)-Id/blaCTX-M-55/floR/fosA3/OqxA/OqxB/sul2/tet(A)
p12367A	CP041177.1	111764	Salmonella enterica	Human	China:Shanghai	2013	X1-F33:A-:B-	aph(3'')-Ib/aph(3')-IIa/aph(6)-Id/blaCTX-M-55/floR/fosA3/OqxA/sul2/tet(A)
pSLK172-2	CP017633.1	120528	Escherichia coli	Human	China:Beijing	2015	X1-F33:A-:B-	aph(3'')-Ib/aph(3')-IIa/aph(6)-Id/blaCTX-M-55/floR/fosA3/oqxAB/sul2/tet(A)/
p13P460A-1	CP019272.1	129452	Escherichia coli	Pig	China:Hongkong	2013	N1-X1-F33:A-:B-	aph(3'')-Ib/aph(3')-IIa/aph(6)-Id/blaCTX-M-55/floR/fosA3/oqxAB/sul2/tet(A)/
pLKSZ02	CP030283.1	113645	Escherichia coli	Environment	China	2014	X1-F33:A-:B-	aph(3'')-Ib/aph(3')-IIa/aph(6)-Id/blaCTX-M-55/floR/fosA3/oqxAB/sul2/tet(A)/
p42-2	KT990220.1	106886	Escherichia coli	Duck	China:Guangdong	2010	X1-F33:A-:B-	aph(3'')-Ib/aph(3')-IIa/aph(6)-Id/blaCTX-M-55/floR/fosA3/oqxAB/sul2/tet(A)/
pE80	KU321583.1	138718	Escherichia coli	Food	China	2013	N1-X1-F33:A-:B-	aph(3'')-Ib/aph(3')-IIa/aph(6)-Id/blaCTX-M-55/floR/fosA3/oqxAB/sul2/tet(A)/
pHNFKU92	MG197491.1	109185	Escherichia coli	Duck	China:Guangdong	2013	X1-F33:A-:B-	aph(3'')-Ib/aph(3')-IIa/aph(6)-Id/blaCTX-M-55/floR/fosA3/oqxAB/sul2/tet(A)/
pSCKLB555-3	CP043935.1	179179	Klebsiella pneumoniae	Chicken	China	2018	X1-F33:A-:B-	aph(3'')-Ib/aph(3')-IIa/aph(6)-Id/blaCTX-M-55/floR/fosA3/oqxAB/sul2/tet(A)/
pEA-1	CP025677.1	129356	Escherichia albertii	Chicken	China:Sichuan	2014	N1-X1-F33:A-:B-	aph(3'')-Ib/aph(3')-IIa/aph(6)-Id/blaCTX-M-55/floR/oqxAB/sul2/tet(A)
pSE124-1	CP050707.1	108447	Salmonella enterica	Food	China:Shanghai	2013	X1-F33:A-:B-	aph(3'')-Ib/aph(3')-IIa/aph(6)-Id/blaCTX-M-55/floR/oqxAB/sul2/tet(A)
p15034A	CP074426.1	101606	Salmonella sp.	Human	China:Shanghai	2017	X1-F33:A-:B-	aph(3'')-Ib/aph(3')-IIa/aph(6)-Id/blaCTX-M-55/floR/sul2/tet(A)
pSE104-1	CP050713.1	106652	Salmonella enterica	Human	China:Shanghai	2013	X1-F33:A-:B-	aph(3'')-Ib/aph(3')-IIa/aph(6)-Id/blaCTX-M-55/fosA3/oqxAB/sul2/tet(A)
pEC36-2	MG591701.1	91597	Escherichia coli	Unknown	Unknown	Unknown	F33:A-:B-	aph(3'')-Ib/aph(6)-Id/blaCTX-M-55/blaTEM-1B/dfrA14/floR/fosA3/rmtB/sul2/tet(A)/
unnamed	CP066367.1	101116	Escherichia coli	Human	USA	Unknown	F33:A-:B-	aph(3'')-Ib/aph(6)-Id/blaCTX-M-55/blaTEM-1B/floR/fosA3/rmtB/sul2/tet(A)
pEF02	CP040807.1	90871	Escherichia fergusonii	Chicken	China:Zhejiang	2017	F33:A-:B-	aph(3'')-Ib/aph(6)-Id/blaCTX-M-55/floR/fosA3/rmtB/sul2/tet(A)/
prmtB_SCNJ06	MN865122.1	89602	Escherichia coli	Human	China	2018	F33:A-:B-	aph(3'')-Ib/aph(6)-Id/blaCTX-M-55/floR/fosA3/rmtB/sul2/tet(A)/
pZY-1	CP055248.1	89672	Citrobacter freundii	Human	China:Guangdong	2018	F33:A-:B-	aph(3'')-Ib/aph(6)-Id/blaCTX-M-55/floR/fosA3/sul2/tet(A)
pM1023-4Ar.4	CP063855.1	89958	Klebsiella pneumoniae	Cattle	China:Hebei	2019	F33:A-:B-	aph(3'')-Ib/aph(6)-Id/blaCTX-M-55/floR/fosA3/sul2/tet(A)
pM1026-3Ar.3	CP063861.1	89965	Klebsiella pneumoniae	Deer	China:Hebei	2019	F33:A-:B-	aph(3'')-Ib/aph(6)-Id/blaCTX-M-55/floR/fosA3/sul2/tet(A)
pECB11	KY865321.1	92545	Escherichia coli	Chicken	China	2015	F33:A-:B-	aph(3'')-Ib/aph(6)-Id/blaCTX-M-55/floR/fosA3/sul2/tet(A)
pOW1E2a	CP067246.1	108766	Escherichia coli	Environment	Switzerland: Basel	2012	N1-F33:A-:B-	aph(3'')-Ib/aph(6)-Id/blaCTX-M-55/floR/fosA3/sul2/tet(A)
p2019XSD11-92	MN101857.1	92533	Escherichia coli	Food	China	2019	F33:A-:B-	aph(3'')-Ib/aph(6)-Id/blaCTX-M-55/floR/fosA3/sul2/tet(A)
pECF12	KY865322.1	77822	Escherichia coli	Chicken	China	2015	F33:A-:B-	aph(3'')-Ib/aph(6)-Id/blaCTX-M-55/fosA3/sul2/tet(A)/
p1_025970	CP036180.1	109593	Escherichia coli	Human	China:Sichuan	2017	N1-F33:A-:B-	aph(3'')-Ib/aph(6)-Id/blaTEM-1B/dfrA14/floR/rmtB/sul2/tet(A)/
pHN111RT-4	CP125892.1	105034	Klebsiella pneumoniae	Environment	China:Guangdong	2019	F33:A-:B-	aph(3')-IIa/ARR-3/blaCTX-M-55/blaOXA-10/blaTEM-1B/cmlA1/dfrA14/rmtB
pKP32558-4	CP076034.1	95351	Klebsiella pneumoniae	Human	China:Beijing	2020	F33:A-:B-	aph(3')-IIa/blaCTX-M-55/blaTEM-1B/fosA3/oqxAB/
pCTXM55_020023	CP025949.1	73313	Escherichia coli	Human	China:Sichuan	2016	F33:A-:B-	aph(3')-IIa/blaCTX-M-55/blaTEM-1B/rmtB/
pGDD27-24	MK673546.1	97614	Salmonella enterica	Duck	China	2017	X1-F33:A-:B-	aph(3')-IIa/blaCTX-M-55/fosA3
pHN8C65	CP125886.1	88320	Escherichia coli	Chicken	China:Anhui	2018	F33:A-:B-	aph(3')-IIa/blaCTX-M-55/fosA3/mph(A)/qnrS1
pSE109-1	CP050710.1	90315	Salmonella enterica	Human	China:Shanghai	2013	X1-F33:A-:B-	aph(3')-IIa/blaCTX-M-55/oqxAB/
pSE95-1	CP050717.1	90315	Salmonella enterica	Human	China:Shanghai	2013	X1-F33:A-:B-	aph(3')-IIa/blaCTX-M-55/oqxAB/
pSE74-1	CP050724.1	115154	Salmonella enterica	Human	China:Shanghai	2012	N1-X1-F33:A-:B-	aph(3')-IIa/blaCTX-M-55/oqxAB/
pHNEC46	KX503323.1	74046	Escherichia coli	Pig	China:Henan	2014	F33:A-:B-	aph(3')-VI/blaNDM-1/
pHNEC55	KT879914.1	81498	Escherichia coli	Pig	China:Henan	2014	F33:A-:B-	aph(3')-VI/blaNDM-1/blaTEM-1B/fosA3/rmtB
pYPE12-106k	CP041439.1	106630	Escherichia coli	Chicken	China:Jiangsu	2019	X1-F33:A-:B-	ARR-3/blaOXA-10/blaTEM-1B/cmlA1/dfrA14/floR/rmtB
p2_W2-5	CP032991.1	83867	Escherichia coli	Environment	China:Sichuan	2015	N1-F33:A-:B-	blaCTX-M-55
pD72-F33	CP035314.1	89963	Escherichia coli	Pig	China:Henan	2017	N1-F33:A-:B-	blaCTX-M-55
pS13-2	CP047091.1	89179	Salmonella sp.	Pig	China:Henan	2016	N1-F33:A-:B-	blaCTX-M-55
pHNMPC51	MG197500.1	69654	Klebsiella pneumoniae	Food	China:Guangdong	2011	F33:A-:B-	blaCTX-M-55
pHNMPC43	MG197501.1	69666	Klebsiella pneumoniae	Food	China:Guangdong	2011	F33:A-:B-	blaCTX-M-55
pSCE516-3	KX023260.1	85126	Escherichia coli	Chicken	China	Unknown	F33:A-:B-	blaCTX-M-55
pYUW043	MK778454.1	74227	Salmonella enterica	Pig	China:Jiangsu	Unknown	F33:A-:B-	blaCTX-M-55
pT156A	MW298654.1	66894	Escherichia coli	Cattle	Canada	2019	F33:A-:B-	blaCTX-M-55
pHNTS62	MK079574.1	114949	Escherichia coli	Food	China	2016	N1-F33:A-:B-	blaCTX-M-55/blaTEM-1B/floR/fosA3/rmtB
p103-2-4	CP034846.1	100767	Escherichia coli	Human	China	2018	F33:A-:B-	blaCTX-M-55/blaTEM-1B/fosA3/rmtB/
pHNFP460-1	KJ020575.1	99868	Escherichia coli	Pig	China:Guangdong	2010	N1-F33:A-:B-	blaCTX-M-55/blaTEM-1B/fosA3/rmtB/
pHN04NHB3	MG197488.1	104623	Escherichia coli	Duck	China:Guangdong	2009	N1-F33:A-:B-	blaCTX-M-55/blaTEM-1B/fosA3/rmtB/
pHNFKD271	MG197490.1	104703	Escherichia coli	Duck	China:Guangdong	2010	N1-F33:A-:B-	blaCTX-M-55/blaTEM-1B/fosA3/rmtB/
p92944-CTXM	MH329656.1	69018	Escherichia coli	Unknown	Unknown	Unknown	F33:A-:B-	blaCTX-M-55/blaTEM-1B/fosA3/rmtB/
p801063-FII	MN823991.1	93715	Escherichia coli	Unknown	China:Zhejiang	Unknown	N1-F33:A-:B-	blaCTX-M-55/blaTEM-1B/fosA3/rmtB/
pRCAD0514EC-2	CP034108.1	83297	Escherichia coli	Duck	China:Sichuan	2017	F33:A-:B-	blaCTX-M-55/blaTEM-1B/rmtB
p00004	CP073376.1	55826	Klebsiella sp.	Human	China:Fujian	2019	F33:A-:B-	blaCTX-M-55/blaTEM-1B/rmtB
pLWY24J-3	MN702385.1	68718	Escherichia coli	Chicken	China	Unknown	F33:A-:B-	blaCTX-M-55/blaTEM-1B/rmtB
pNT1N25-76kb	CP075483.1	76891	Escherichia coli	Pig	China	2018	F33:A-:B-	blaCTX-M-55/erm(B)8/mph(A)
pS13F	MT742153.1	128223	Salmonella sp.	Pig	China:Henan	2016	N1-X1-F33:A-:B-	blaCTX-M-55/floR/
p13P477T-3	CP019276.1	91701	Escherichia coli	Pig	China:Hongkong	2013	F33:A-:B-	blaCTX-M-55/fosA3/
pCREC-591_2	CP024823.1	64564	Escherichia coli	Human	South Korea: Incheon	2015	F33:A-:B-	blaCTX-M-55/fosA3/
pCTX-M-55_005237	CP026576.2	70688	Escherichia coli	Human	China:Sichuan	2014	F33:A-:B-	blaCTX-M-55/fosA3/
pAH01-3	CP055254.1	71937	Escherichia coli	Chicken	China:Anhui	2017	F33:A-:B-	blaCTX-M-55/fosA3/
pESA139_1	CP070293.2	107432	Escherichia albertii	Chicken	China:Sichuan	2019	N1-F33:A-:B-	blaCTX-M-55/fosA3/
pESA136_4	CP070300.2	97847	Escherichia albertii	Chicken	China:Shanxi	2018	N1-F33:A-:B-	blaCTX-M-55/fosA3/
pCTX_J9_3	CP075064.1	101266	Escherichia coli	Pig	China	2016	N1-F33:A-:B-	blaCTX-M-55/fosA3/
pFA27_2	KX608544.1	66924	Escherichia coli	Chicken	Brazil	2013	F33:A-:B-	blaCTX-M-55/fosA3/
pHNMC02	MG197489.1	70619	Escherichia coli	Chicken	China:Guangdong	2009	F33:A-:B-	blaCTX-M-55/fosA3/
pHNGD4P177	MG197492.1	70643	Escherichia coli	Pig	China:Guangdong	2014	F33:A-:B-	blaCTX-M-55/fosA3/
pHNAH9	MG197493.1	55683	Escherichia coli	Chicken	China:Anhui	2011	N1-F33:A-:B-	blaCTX-M-55/fosA3/
pHNAH17	MG197494.1	96376	Escherichia coli	Chicken	China:Anhui	2011	N1-F33:A-:B-	blaCTX-M-55/fosA3/
pHNBC6-3	MK079570.1	65161	Klebsiella pneumoniae	Food	China	2016	F33:A-:B-	blaCTX-M-55/fosA3/
pT224A	MW298658.1	70625	Escherichia coli	Cattle	Canada	2019	F33:A-:B-	blaCTX-M-55/fosA3/
pEC16-CTX-55	CP074124.1	99826	Escherichia coli	Human	China:Zhejiang	2019	N1-F33:A-:B-	blaCTX-M-55/fosA3/qnrS1
p14E509-2FII	MN822125.1	71354	Escherichia coli	Unknown	China:Henan	2014	F33:A-:B-	blaCTX-M-55/fosA3/rmtB
pD72C	MK419152.1	187113	Escherichia coli	Pig	China:Henan	2017	N1-p0111-F33:A-:B-	blaCTX-M-55/mcr-1.1/
pEBSI041-4	MW245022.1	45103	Klebsiella pneumoniae	Human	Egypt	2012	F33:A-:B-	blaCTX-M-65/blaTEM-1B/catA2/fosA3/rmtB
pHNECGC74	CP125888.1	76852	Escherichia coli	Unknown	Unknown	2008	F33:A-:B-	blaCTX-M-65/blaTEM-1B/fosA3/rmtB
pHN7A8	JN232517.1	76878	Escherichia coli	Dog	China:Guangdong	2008	F33:A-:B-	blaCTX-M-65/blaTEM-1B/fosA3/rmtB/
p397Kp	LN897474.2	76863	Klebsiella pneumoniae	Human	bolivia	2013	F33:A-:B-	blaCTX-M-65/blaTEM-1B/fosA3/rmtB/
pHNAH33	MG197496.1	74962	Escherichia coli	Chicken	China:Anhui	2011	F33:A-:B-	blaCTX-M-65/blaTEM-1B/fosA3/rmtB/
pHNHNC02	MG197497.1	76869	Escherichia coli	Chicken	China:Henan	2009	F33:A-:B-	blaCTX-M-65/blaTEM-1B/fosA3/rmtB/
pSH9-CTX-TEM	MH255829.1	98684	Klebsiella pneumoniae	Human	China	Unknown	F33:A-:B-	blaCTX-M-65/blaTEM-1B/fosA3/rmtB/
p12478-rmtB	MN419308.1	62594	Klebsiella pneumoniae	Unknown	China:Beijing	2016	F33:A-:B-	blaCTX-M-65/blaTEM-1B/fosA3/rmtB/
pLSH-KPN148-2	CP040124.1	72060	Klebsiella pneumoniae	Human	China	2015	F33:A-:B-	blaCTX-M-65/blaTEM-1B/rmtB
pTEM-CBG	CP046117.1	75044	Enterobacter cloacae	Human	China:Guangdong	2017	F33:A-:B-	blaCTX-M-65/blaTEM-1B/rmtB
p477Kp	LN897475.2	74768	Klebsiella pneumoniae	Human	bolivia	2013	F33:A-:B-	blaCTX-M-65/blaTEM-1B/rmtB
pHNMPC32	MG197499.1	74768	Escherichia coli	Food	China:Guangdong	2011	F33:A-:B-	blaCTX-M-65/blaTEM-1B/rmtB
pHNM9C61	CP125884.1	84082	Escherichia coli	Chicken	China:Anhui	2019	F33:A-:B-	blaCTX-M-65/blaTEM-1B/rmtB
pHNM9C68	CP104621.1	84082	Escherichia coli	Chicken	China:Anhui	2019	F33:A-:B-	blaCTX-M-65/blaTEM-1B/rmtB
pEM06-18-14_2	CP063481.1	91066	Escherichia coli	Food	Laos	2018	F33:A-:B-	blaNDM-5/blaTEM-1B/dfrA12/rmtB/sul1
pGZ3_NDM5	CP017981.1	91451	Escherichia coli	Human	China:Guangdong	2015	F33:A-:B-	blaNDM-5/blaTEM-1B/erm(B)8/mph(A)/
pHNSSH018	CP125890.1	67643	Escherichia coli	Unknown	Unknown	2008	F33:A-:B-	blaTEM-1B/rmtB
pHB37-2	CP053082.1	71222	Escherichia coli	Chicken	China:Henan	2017	F33:A-:B-	blaTEM-1B/rmtB/
pMH17-012N_2	AP018568.2	87556	Citrobacter freundii	Human	Viet Nam: Hanoi	2017	N1-F33:A-:B-	None
pIncFII_L111	CP030133.1	39248	Klebsiella pneumoniae	Human	China:Taiwan	2014	F33:A-:B-	None
